# Supplementary material for: Crystal structure of (E)-2-amino-4-methyl­sulfanyl-6-oxo-1-{[(thiophen-2-yl)­methyl­idene]­amino}-1,6-di­hydro­pyrimidine-5-carbo­nitrile
Source: Acta Crystallogr E Crystallogr Commun. 2015 Oct 14;71(Pt 11):1319–21. doi: 10.1107/S205698901501885X (PMC4644996; doi:10.1107/S205698901501885X)
Supplement: Supplementary file 1 [file e-71-01319-sup1.cif]

##############################################################################
#                                                                            #
# This CIF contains the data in a paper accepted for publication in          #
# Acta Crystallographica Section E. It conforms to the requirements of       #
# Notes for Authors for Acta Crystallographica Section E, and has been       #
# peer reviewed under the auspices of the IUCr Commission on Journals.       #
#                                                                            #
# Full details of the Crystallographic Information File format               #
# are given in the paper "The Crystallographic Information File (CIF):       #
# a New Standard Archive File for Crystallography" by S. R. Hall, F. H.      #
# Allen and I. D. Brown [Acta Cryst. (1991), A47, 655-685].                  #
#                                                                            #
# The current version of the core CIF dictionary is obtainable from          #
# ftp://ftp.iucr.org/pub/cif_core.dic.                                       #
#                                                                            #
# Software is freely available for graphical display of the structure(s)     #
# in this CIF. For information consult the CIF software page                 #
# http://www.iucr.org/resources/cif/software.                                #
#                                                                            #
# This file may be used for bona fide research purposes within the           #
# scientific community so long as proper attribution is given to the journal # 
# article from which it was obtained.                                        #
#                                                                            #
##############################################################################
data_I
_database_code_depnum_ccdc_archive 'CCDC 1430030'
_audit_creation_method     SHELXL-97
_chemical_name_systematic
;\
(<i>E</i>)-2-Amino-4-methylsulfanyl-6-oxo-1-{[(thiophen-2-yl)methylidene]\
amino}-1,6-dihydropyrimidine-5-carbonitrile
;
_chemical_name_common     ?
_chemical_formula_moiety     'C11 H9 N5 O S2'
_chemical_formula_sum     'C11 H9 N5 O S2'
_chemical_formula_iupac     'C11 H9 N5 O S2'
_chemical_formula_weight     291.35
_chemical_melting_point     ?
_symmetry_cell_setting     monoclinic
_symmetry_space_group_name_H-M     'P 21/c'
_symmetry_space_group_name_Hall     '-P 2yc'
loop_
    _symmetry_equiv_pos_as_xyz
    'x, y, z'
    '-x, y+1/2, -z+1/2'
    '-x, -y, -z'
    'x, -y-1/2, z-1/2'
_cell_length_a     11.4650(4)
_cell_length_b     14.7715(4)
_cell_length_c     7.5924(3)
_cell_angle_alpha     90.00
_cell_angle_beta     96.397(3)
_cell_angle_gamma     90.00
_cell_volume     1277.81(8)
_cell_formula_units_Z     4
_cell_measurement_reflns_used     11992
_cell_measurement_theta_min     2.7550
_cell_measurement_theta_max     30.6870
_cell_measurement_temperature     100(2)
_exptl_crystal_description     block
_exptl_crystal_colour     colourless
_exptl_crystal_size_max     0.40
_exptl_crystal_size_mid     0.40
_exptl_crystal_size_min     0.12
_exptl_crystal_density_diffrn     1.514
_exptl_crystal_density_meas     ?
_exptl_crystal_density_method     'not measured'
_exptl_crystal_F_000     600
_exptl_absorpt_coefficient_mu     0.415
_exptl_absorpt_correction_type     multi-scan
_exptl_absorpt_process_details
;
(CrysAlis Pro; Agilent, 2013)
;
_exptl_absorpt_correction_T_min     0.94899
_exptl_absorpt_correction_T_max     1.00000
_exptl_special_details     ?
_diffrn_ambient_temperature     100(2)
_diffrn_radiation_type     MoK\a
_diffrn_radiation_wavelength     0.71073
_diffrn_radiation_source     'Enhance (Mo) X-ray Source'
_diffrn_radiation_monochromator     graphite
_diffrn_measurement_device_type     'Oxford Diffraction Xcalibur, Eos'
_diffrn_measurement_method     \w-scan
_diffrn_detector_area_resol_mean     16.1419
_diffrn_reflns_number     40035
_diffrn_reflns_av_R_equivalents     0.0351
_diffrn_reflns_av_sigmaI/netI     0.0201
_diffrn_reflns_theta_min     2.26
_diffrn_reflns_theta_max     30.74
_diffrn_reflns_theta_full     30.00
_diffrn_measured_fraction_theta_max     0.965
_diffrn_measured_fraction_theta_full     0.993
_diffrn_reflns_limit_h_min     -16
_diffrn_reflns_limit_h_max     16
_diffrn_reflns_limit_k_min     -21
_diffrn_reflns_limit_k_max     20
_diffrn_reflns_limit_l_min     -10
_diffrn_reflns_limit_l_max     10
_diffrn_standards_number     ?
_diffrn_standards_interval_count     ?
_diffrn_standards_interval_time     ?
_diffrn_standards_decay_%     ?
_refine_special_details
;
Refinement of <i>F</i>^2^ against ALL reflections. The weighted <i>R</i>-factor
<i>wR</i> and goodness of fit <i>S</i> are based on <i>F</i>^2^, conventional
<i>R</i>-factors <i>R</i> are based on <i>F</i>, with <i>F</i> set to zero for
negative <i>F</i>^2^. The threshold expression of <i>F</i>^2^ >
\s(<i>F</i>^2^) is used only for calculating <i>R</i>-factors(gt) <i>etc</i>.
and is not relevant to the choice of reflections for refinement.
<i>R</i>-factors based on <i>F</i>^2^ are statistically about twice as large
as those based on <i>F</i>, and <i>R</i>- factors based on ALL data will be
even larger.
NH H atoms were refined freely. The methyl was refined as an idealized rigid
group allowed to rotate but not tip (AFIX 137). Other H atoms were included
using a riding model starting from calculated positions.
;
_reflns_number_total     3838
_reflns_number_gt     3400
_reflns_threshold_expression     >2sigma(I)
_refine_ls_structure_factor_coef     Fsqd
_refine_ls_matrix_type     full
_refine_ls_R_factor_all     0.0360
_refine_ls_R_factor_gt     0.0301
_refine_ls_wR_factor_gt     0.0744
_refine_ls_wR_factor_ref     0.0778
_refine_ls_goodness_of_fit_ref     1.051
_refine_ls_restrained_S_all     1.051
_refine_ls_number_reflns     3838
_refine_ls_number_parameters     181
_refine_ls_number_restraints     0
_refine_ls_hydrogen_treatment     mixed
_refine_ls_weighting_scheme     calc
_refine_ls_weighting_details
         'calc w=1/[\s^2^(Fo^2^)+(0.0353P)^2^+0.5986P] where P=(Fo^2^+2Fc^2^)/3'
_atom_sites_solution_hydrogens     geom
_atom_sites_solution_primary     direct
_atom_sites_solution_secondary     difmap
_refine_ls_shift/su_max     0.001
_refine_ls_shift/su_mean     0.000
_refine_diff_density_max     0.453
_refine_diff_density_min     -0.276
_refine_ls_extinction_method     none
_refine_ls_extinction_coef     ?
loop_
    _atom_type_symbol
    _atom_type_description
    _atom_type_scat_dispersion_real
    _atom_type_scat_dispersion_imag
    _atom_type_scat_source
    'C' 'C' 0.0033 0.0016
                         'International Tables Vol C Tables 4.2.6.8 and 6.1.1.4'
    'H' 'H' 0.0000 0.0000
                         'International Tables Vol C Tables 4.2.6.8 and 6.1.1.4'
    'N' 'N' 0.0061 0.0033
                         'International Tables Vol C Tables 4.2.6.8 and 6.1.1.4'
    'O' 'O' 0.0106 0.0060
                         'International Tables Vol C Tables 4.2.6.8 and 6.1.1.4'
    'S' 'S' 0.1246 0.1234
                         'International Tables Vol C Tables 4.2.6.8 and 6.1.1.4'
_computing_data_collection
;
CrysAlis Pro (Agilent, 2013)
;
_computing_cell_refinement
;
CrysAlis Pro (Agilent, 2013)
;
_computing_data_reduction
;
CrysAlis Pro (Agilent, 2013)
;
_computing_structure_solution
;
SHELXS-97 (Sheldrick, 2008)
;
_computing_structure_refinement
;
SHELXL-97 (Sheldrick, 2008)
;
_computing_molecular_graphics
;
XP in SHELXTL (Sheldrick, 2008)
;
_computing_publication_material
;
SHELXL-97 (Sheldrick, 2008)
;
loop_
    _atom_site_type_symbol
    _atom_site_label
    _atom_site_fract_x
    _atom_site_fract_y
    _atom_site_fract_z
    _atom_site_U_iso_or_equiv
    _atom_site_adp_type
    _atom_site_calc_flag
    _atom_site_refinement_flags
    _atom_site_occupancy
    _atom_site_symmetry_multiplicity
    _atom_site_disorder_assembly
    _atom_site_disorder_group
    S S1 0.18882(2) 0.570453(19) 0.93852(4) 0.01607(8) Uani d . 1 1 . .
    N N1 0.53629(8) 0.58971(6) 0.73366(12) 0.01132(17) Uani d . 1 1 . .
    C C2 0.48455(9) 0.50790(7) 0.76239(14) 0.01123(19) Uani d . 1 1 . .
    N N3 0.37941(8) 0.50061(6) 0.82064(12) 0.01267(18) Uani d . 1 1 . .
    C C4 0.32601(9) 0.57730(7) 0.86044(14) 0.01173(19) Uani d . 1 1 . .
    C C5 0.37518(9) 0.66299(7) 0.84526(14) 0.0122(2) Uani d . 1 1 . .
    C C6 0.48602(9) 0.67272(7) 0.77860(14) 0.01108(19) Uani d . 1 1 . .
    C C7 0.15734(11) 0.45152(8) 0.91405(16) 0.0186(2) Uani d . 1 1 . .
    H H7A 0.1624 0.4334 0.7910 0.028 Uiso calc R 1 1 . .
    H H7B 0.0781 0.4395 0.9450 0.028 Uiso calc R 1 1 . .
    H H7C 0.2144 0.4169 0.9929 0.028 Uiso calc R 1 1 . .
    C C8 0.31807(10) 0.74448(7) 0.88764(15) 0.0147(2) Uani d . 1 1 . .
    O O1 0.53764(7) 0.74475(5) 0.75918(11) 0.01462(16) Uani d . 1 1 . .
    N N2 0.65393(8) 0.58528(6) 0.69401(13) 0.01224(18) Uani d . 1 1 . .
    N N4 0.54197(9) 0.43358(6) 0.72510(14) 0.01410(18) Uani d . 1 1 . .
    H H041 0.6097(16) 0.4387(12) 0.699(2) 0.027(4) Uiso d . 1 1 . .
    H H042 0.5115(14) 0.3849(11) 0.746(2) 0.020(4) Uiso d . 1 1 . .
    N N5 0.27567(9) 0.81204(7) 0.92072(15) 0.0213(2) Uani d . 1 1 . .
    C C10 0.67911(9) 0.64245(7) 0.57588(14) 0.0123(2) Uani d . 1 1 . .
    H H10 0.6191 0.6792 0.5165 0.015 Uiso calc R 1 1 . .
    C C11 0.79798(9) 0.65073(7) 0.53371(14) 0.0124(2) Uani d . 1 1 . .
    S S12 0.91097(2) 0.58149(2) 0.62072(4) 0.01827(8) Uani d . 1 1 . .
    C C13 1.01057(10) 0.64133(9) 0.51488(16) 0.0190(2) Uani d . 1 1 . .
    H H13 1.0919 0.6273 0.5232 0.023 Uiso calc R 1 1 . .
    C C14 0.96003(11) 0.71124(8) 0.41744(16) 0.0189(2) Uani d . 1 1 . .
    H H14 1.0022 0.7516 0.3505 0.023 Uiso calc R 1 1 . .
    C C15 0.83751(10) 0.71713(8) 0.42687(15) 0.0157(2) Uani d . 1 1 . .
    H H15 0.7883 0.7616 0.3666 0.019 Uiso calc R 1 1 . .
loop_
    _atom_site_aniso_label
    _atom_site_aniso_U_11
    _atom_site_aniso_U_22
    _atom_site_aniso_U_33
    _atom_site_aniso_U_12
    _atom_site_aniso_U_13
    _atom_site_aniso_U_23
    S1 0.01141(13) 0.01430(13) 0.02338(15) -0.00065(9) 0.00585(10) -0.00028(10)
    N1 0.0097(4) 0.0088(4) 0.0158(4) 0.0005(3) 0.0028(3) -0.0004(3)
    C2 0.0122(5) 0.0093(4) 0.0120(5) -0.0008(4) 0.0002(4) -0.0001(3)
    N3 0.0116(4) 0.0110(4) 0.0154(4) -0.0006(3) 0.0014(3) -0.0001(3)
    C4 0.0099(4) 0.0130(5) 0.0121(5) -0.0001(4) 0.0001(4) 0.0006(4)
    C5 0.0110(5) 0.0105(4) 0.0153(5) 0.0007(4) 0.0024(4) -0.0004(4)
    C6 0.0107(5) 0.0094(4) 0.0130(5) 0.0010(3) 0.0007(4) -0.0008(4)
    C7 0.0168(5) 0.0164(5) 0.0235(6) -0.0054(4) 0.0058(4) -0.0012(4)
    C8 0.0127(5) 0.0136(5) 0.0185(5) -0.0014(4) 0.0045(4) 0.0010(4)
    O1 0.0142(4) 0.0086(3) 0.0217(4) -0.0011(3) 0.0044(3) -0.0012(3)
    N2 0.0090(4) 0.0109(4) 0.0173(4) 0.0003(3) 0.0035(3) -0.0014(3)
    N4 0.0134(4) 0.0079(4) 0.0214(5) -0.0002(3) 0.0036(4) -0.0005(3)
    N5 0.0189(5) 0.0158(5) 0.0308(6) 0.0014(4) 0.0104(4) -0.0002(4)
    C10 0.0123(5) 0.0115(4) 0.0130(5) 0.0009(4) 0.0008(4) -0.0022(4)
    C11 0.0124(5) 0.0111(4) 0.0139(5) 0.0009(4) 0.0023(4) -0.0014(4)
    S12 0.01309(14) 0.01868(14) 0.02389(16) 0.00414(10) 0.00586(11) 0.00657(11)
    C13 0.0128(5) 0.0241(6) 0.0210(6) -0.0025(4) 0.0058(4) -0.0022(5)
    C14 0.0202(6) 0.0181(5) 0.0199(5) -0.0053(4) 0.0084(4) -0.0004(4)
    C15 0.0181(5) 0.0140(5) 0.0158(5) 0.0001(4) 0.0048(4) 0.0000(4)
_geom_special_details
;
All e.s.d.'s (except the e.s.d. in the dihedral angle between two l.s. planes)
are estimated using the full covariance matrix. The cell e.s.d.'s are taken
into account individually in the estimation of e.s.d.'s in distances, angles
and torsion angles; correlations between e.s.d.'s in cell parameters are only
used when they are defined by crystal symmetry. An approximate (isotropic)
treatment of cell e.s.d.'s is used for estimating e.s.d.'s involving l.s.
planes.
;
loop_
    _geom_bond_atom_site_label_1
    _geom_bond_atom_site_label_2
    _geom_bond_site_symmetry_2
    _geom_bond_distance
    _geom_bond_publ_flag
    S1 C4 . 1.7446(11) ?
    S1 C7 . 1.7990(12) ?
    N1 C2 . 1.3744(13) ?
    N1 C6 . 1.4127(13) ?
    N1 N2 . 1.4158(12) ?
    C2 N4 . 1.3268(13) ?
    C2 N3 . 1.3337(14) ?
    N3 C4 . 1.3382(13) ?
    C4 C5 . 1.3956(14) ?
    C5 C8 . 1.4242(15) ?
    C5 C6 . 1.4265(14) ?
    C6 O1 . 1.2343(13) ?
    C8 N5 . 1.1500(15) ?
    N2 C10 . 1.2879(14) ?
    C10 C11 . 1.4395(14) ?
    C11 C15 . 1.3811(15) ?
    C11 S12 . 1.7234(11) ?
    S12 C13 . 1.7133(12) ?
    C13 C14 . 1.3617(18) ?
    C14 C15 . 1.4172(16) ?
    C7 H7A . 0.9800 ?
    C7 H7B . 0.9800 ?
    C7 H7C . 0.9800 ?
    N4 H041 . 0.827(18) ?
    N4 H042 . 0.823(17) ?
    C10 H10 . 0.9500 ?
    C13 H13 . 0.9500 ?
    C14 H14 . 0.9500 ?
    C15 H15 . 0.9500 ?
loop_
    _geom_angle_atom_site_label_1
    _geom_angle_atom_site_label_2
    _geom_angle_atom_site_label_3
    _geom_angle_site_symmetry_1
    _geom_angle_site_symmetry_3
    _geom_angle
    _geom_angle_publ_flag
    C4 S1 C7 . . 101.52(5) ?
    C2 N1 C6 . . 122.00(9) ?
    C2 N1 N2 . . 115.55(8) ?
    C6 N1 N2 . . 121.03(8) ?
    N4 C2 N3 . . 119.49(10) ?
    N4 C2 N1 . . 117.42(10) ?
    N3 C2 N1 . . 123.07(9) ?
    C2 N3 C4 . . 117.37(9) ?
    N3 C4 C5 . . 123.36(10) ?
    N3 C4 S1 . . 118.70(8) ?
    C5 C4 S1 . . 117.93(8) ?
    C4 C5 C8 . . 123.21(10) ?
    C4 C5 C6 . . 120.31(9) ?
    C8 C5 C6 . . 116.44(9) ?
    O1 C6 N1 . . 120.35(9) ?
    O1 C6 C5 . . 125.96(10) ?
    N1 C6 C5 . . 113.69(9) ?
    N5 C8 C5 . . 177.44(12) ?
    C10 N2 N1 . . 114.23(9) ?
    N2 C10 C11 . . 120.12(10) ?
    C15 C11 C10 . . 124.88(10) ?
    C15 C11 S12 . . 111.39(8) ?
    C10 C11 S12 . . 123.65(8) ?
    C13 S12 C11 . . 91.48(6) ?
    C14 C13 S12 . . 112.37(9) ?
    C13 C14 C15 . . 112.54(10) ?
    C11 C15 C14 . . 112.22(10) ?
    S1 C7 H7A . . 109.5 ?
    S1 C7 H7B . . 109.5 ?
    H7A C7 H7B . . 109.5 ?
    S1 C7 H7C . . 109.5 ?
    H7A C7 H7C . . 109.5 ?
    H7B C7 H7C . . 109.5 ?
    C2 N4 H041 . . 118.5(12) ?
    C2 N4 H042 . . 116.8(11) ?
    H041 N4 H042 . . 123.9(16) ?
    N2 C10 H10 . . 119.9 ?
    C11 C10 H10 . . 119.9 ?
    C14 C13 H13 . . 123.8 ?
    S12 C13 H13 . . 123.8 ?
    C13 C14 H14 . . 123.7 ?
    C15 C14 H14 . . 123.7 ?
    C11 C15 H15 . . 123.9 ?
    C14 C15 H15 . . 123.9 ?
loop_
    _geom_torsion_atom_site_label_1
    _geom_torsion_atom_site_label_2
    _geom_torsion_atom_site_label_3
    _geom_torsion_atom_site_label_4
    _geom_torsion_site_symmetry_1
    _geom_torsion_site_symmetry_2
    _geom_torsion_site_symmetry_3
    _geom_torsion_site_symmetry_4
    _geom_torsion
    _geom_torsion_publ_flag
    C6 N1 C2 N4 . . . . -176.23(10) ?
    N2 N1 C2 N4 . . . . -9.70(14) ?
    C6 N1 C2 N3 . . . . 5.62(16) ?
    N2 N1 C2 N3 . . . . 172.15(10) ?
    N4 C2 N3 C4 . . . . 178.49(10) ?
    N1 C2 N3 C4 . . . . -3.40(16) ?
    C2 N3 C4 C5 . . . . -0.54(16) ?
    C2 N3 C4 S1 . . . . -179.55(8) ?
    C7 S1 C4 N3 . . . . -6.30(10) ?
    C7 S1 C4 C5 . . . . 174.63(9) ?
    N3 C4 C5 C8 . . . . 179.96(11) ?
    S1 C4 C5 C8 . . . . -1.01(15) ?
    N3 C4 C5 C6 . . . . 2.31(17) ?
    S1 C4 C5 C6 . . . . -178.67(8) ?
    C2 N1 C6 O1 . . . . 176.40(10) ?
    N2 N1 C6 O1 . . . . 10.60(15) ?
    C2 N1 C6 C5 . . . . -3.50(15) ?
    N2 N1 C6 C5 . . . . -169.29(9) ?
    C4 C5 C6 O1 . . . . 179.88(11) ?
    C8 C5 C6 O1 . . . . 2.07(17) ?
    C4 C5 C6 N1 . . . . -0.23(15) ?
    C8 C5 C6 N1 . . . . -178.04(9) ?
    C2 N1 N2 C10 . . . . 141.55(10) ?
    C6 N1 N2 C10 . . . . -51.78(13) ?
    N1 N2 C10 C11 . . . . 174.68(9) ?
    N2 C10 C11 C15 . . . . -171.31(11) ?
    N2 C10 C11 S12 . . . . 5.22(15) ?
    C15 C11 S12 C13 . . . . 0.11(9) ?
    C10 C11 S12 C13 . . . . -176.84(10) ?
    C11 S12 C13 C14 . . . . 0.08(10) ?
    S12 C13 C14 C15 . . . . -0.25(14) ?
    C10 C11 C15 C14 . . . . 176.64(10) ?
    S12 C11 C15 C14 . . . . -0.26(13) ?
    C13 C14 C15 C11 . . . . 0.33(15) ?
loop_
    _geom_hbond_atom_site_label_D
    _geom_hbond_atom_site_label_H
    _geom_hbond_atom_site_label_A
    _geom_hbond_site_symmetry_A
    _geom_hbond_distance_DH
    _geom_hbond_distance_HA
    _geom_hbond_distance_DA
    _geom_hbond_angle_DHA
    N4 H041 N2 . 0.827(18) 2.224(17) 2.6062(13) 108.4(14)
    N4 H041 N5 2_646 0.827(18) 2.513(17) 3.0555(14) 124.2(15)
    N4 H042 O1 2_646 0.823(17) 2.144(17) 2.9414(12) 163.1(15)
    C13 H13 N5 4_675 0.95 2.49 3.2722(15) 139
    C10 H10 O1 4_575 0.95 2.35 3.2124(13) 150
_iucr_refine_instructions_details
;
TITL helmis in P2(1)/c
CELL 0.71073  11.465034  14.771528   7.592360  90.0000  96.3974  90.0000
ZERR    4.00   0.0004   0.0004   0.0003   0.0000   0.003   0.0000
LATT  1
SYMM -x, y+1/2,-z+1/2
SFAC C H N O S
UNIT 44.00 36.00 20.00 4.00 8.00
TEMP -173
SIZE 0.4 0.4 0.12
OMIT 1 0 2
L.S. 4
FMAP 2
PLAN 10
ACTA 60
CONF
EQIV $1 -x+1, y-1/2, -z+3/2
HTAB N4 N5_$1
HTAB N4 N2
HTAB N4 O1_$1
EQIV $2 x,1.5-y,-0.5+z
EQIV $3 1+x,1.5-y,-0.5+z
HTAB C10 O1_$2
HTAB C13 N5_$3
WGHT    0.035300    0.598600
FVAR       3.25042
S1    5    0.188819    0.570453    0.938524    11.00000    0.01141    0.01430 =
         0.02338   -0.00028    0.00585   -0.00065
N1    3    0.536292    0.589714    0.733659    11.00000    0.00966    0.00881 =
         0.01581   -0.00038    0.00280    0.00046
C2    1    0.484550    0.507897    0.762393    11.00000    0.01220    0.00928 =
         0.01196   -0.00011    0.00016   -0.00083
N3    3    0.379414    0.500608    0.820637    11.00000    0.01157    0.01098 =
         0.01545   -0.00009    0.00142   -0.00064
C4    1    0.326011    0.577300    0.860439    11.00000    0.00986    0.01297 =
         0.01212    0.00059    0.00012   -0.00006
C5    1    0.375185    0.662990    0.845259    11.00000    0.01096    0.01055 =
         0.01534   -0.00038    0.00244    0.00071
C6    1    0.486019    0.672717    0.778595    11.00000    0.01072    0.00941 =
         0.01298   -0.00080    0.00072    0.00096
C7    1    0.157336    0.451518    0.914046    11.00000    0.01680    0.01641 =
         0.02353   -0.00118    0.00578   -0.00541
AFIX 137
H7A   2    0.162352    0.433362    0.790969    11.00000   -1.50000
H7B   2    0.078064    0.439471    0.944978    11.00000   -1.50000
H7C   2    0.214440    0.416931    0.992858    11.00000   -1.50000
AFIX   0
C8    1    0.318070    0.744481    0.887643    11.00000    0.01269    0.01360 =
         0.01850    0.00095    0.00451   -0.00138
O1    4    0.537641    0.744747    0.759178    11.00000    0.01417    0.00859 =
         0.02165   -0.00119    0.00444   -0.00106
N2    3    0.653931    0.585277    0.694011    11.00000    0.00898    0.01092 =
         0.01727   -0.00140    0.00350    0.00034
N4    3    0.541971    0.433577    0.725096    11.00000    0.01339    0.00786 =
         0.02141   -0.00052    0.00357   -0.00016
H041  2    0.609702    0.438729    0.698528    11.00000    0.02726
H042  2    0.511492    0.384860    0.745947    11.00000    0.01983
N5    3    0.275666    0.812039    0.920719    11.00000    0.01892    0.01581 =
         0.03078   -0.00024    0.01039    0.00141
C10   1    0.679106    0.642451    0.575877    11.00000    0.01229    0.01149 =
         0.01298   -0.00221    0.00084    0.00088
AFIX  43
H10   2    0.619115    0.679224    0.516459    11.00000   -1.20000
AFIX   0
C11   1    0.797977    0.650734    0.533707    11.00000    0.01245    0.01106 =
         0.01394   -0.00141    0.00231    0.00088
S12   5    0.910972    0.581494    0.620721    11.00000    0.01309    0.01868 =
         0.02389    0.00657    0.00586    0.00414
C13   1    1.010571    0.641326    0.514877    11.00000    0.01282    0.02412 =
         0.02105   -0.00220    0.00576   -0.00251
AFIX  43
H13   2    1.091869    0.627308    0.523225    11.00000   -1.20000
AFIX   0
C14   1    0.960032    0.711244    0.417436    11.00000    0.02021    0.01809 =
         0.01993   -0.00043    0.00836   -0.00534
AFIX  43
H14   2    1.002238    0.751610    0.350530    11.00000   -1.20000
AFIX   0
C15   1    0.837511    0.717134    0.426872    11.00000    0.01807    0.01397 =
         0.01583    0.00003    0.00478    0.00008
AFIX  43
H15   2    0.788250    0.761629    0.366648    11.00000   -1.20000
HKLF 4
;
data_global
_journal_date_recd_electronic     2015-09-17
_journal_date_accepted     2015-10-07
_journal_name_full     'Acta Crystallographica, Section E'
_journal_year     2015
_journal_volume     71
_journal_issue     11
_journal_page_first     1319
_journal_page_last     1321
_journal_paper_category     GO
_journal_paper_doi     10.1107/S205698901501885X
_journal_coeditor_code     SU5217
_publ_contact_author_name     'Peter G. Jones'
_publ_contact_author_address
;     Institut f\"ur Anorganische und Analytische Chemie
      Technische Universit\"at Braunschweig
      Postfach 3329
      D-38023 Braunschweig
      Germany
;
_publ_contact_author_email     p.jones@tu-bs.de
_publ_contact_author_fax     ?
_publ_contact_author_phone     ?
_publ_section_title
;\
Crystal structure of
(<i>E</i>)-2-amino-4-methylsulfanyl-6-oxo-1-{[(thiophen-2-yl)methylidene]\
amino}-1,6-dihydropyrimidine-5-carbonitrile
;
loop_
    _publ_author_name
    _publ_author_address
    'Elgemeie, Galal H.'
;     Chemistry Department
      Faculty of Science
      Helwan University
      Cairo
      Egypt
;
    'Salah, Ali M.'
;     Chemistry Department
      Faculty of Science
      Helwan University
      Cairo
      Egypt
;
    'Mohamed, Reham A.'
;     Chemistry Department
      Faculty of Science
      Helwan University
      Cairo
      Egypt
;
    'Jones, Peter G.'
;     Institut f\"ur Anorganische und Analytische Chemie
      Technische Universit\"at Braunschweig
      Postfach 3329
      D-38023 Braunschweig
      Germany
;
_publ_section_synopsis
;
In the title compound 1-thiophen-2-ylmethyleneaminopyrimidine derivative, the
pyrimidine and thienyl rings are inclined to one another by 42.72 (5)\%. In
the crystal, molecules are linked by N--H...N~nitrile~ and N--H...O\\db C
hydrogen bonds, forming chains parallel to the <i>b</i> axis.
;
