# Supplementary material for: Crystal structure of (E)-2-amino-4-methyl­sulfanyl-6-oxo-1-{[(thiophen-2-yl)­methyl­idene]­amino}-1,6-di­hydro­pyrimidine-5-carbo­nitrile
Source: Acta Crystallogr E Crystallogr Commun. 2015 Oct 14;71(Pt 11):1319–21. doi: 10.1107/S205698901501885X (PMC4644996; doi:10.1107/S205698901501885X)
Supplement: Supplementary file 2 [file e-71-01319-Isup2.hkl]

# 
# h,k,l, Fc-squared, Fo-squared, sigma(Fo-squared) and status flag 
# 
data_I
_shelx_title ' helmis in P2(1)/c' 
_shelx_refln_list_code          4 
_shelx_F_calc_maximum      142.40 
_exptl_crystal_F_000       600.00 
_reflns_d_resolution_high  0.6953 
 
loop_ 
 _symmetry_equiv_pos_as_xyz 
 'x, y, z' 
 '-x, y+1/2, -z+1/2' 
 '-x, -y, -z' 
 'x, -y-1/2, z-1/2' 
 
_cell_length_a    11.4650 
_cell_length_b    14.7715 
_cell_length_c     7.5924 
_cell_angle_alpha  90.000 
_cell_angle_beta   96.397 
_cell_angle_gamma  90.000 
 
_shelx_F_squared_multiplier     1.000 
 
loop_ 
 _refln_index_h 
 _refln_index_k 
 _refln_index_l 
 _refln_F_squared_calc 
 _refln_F_squared_meas 
 _refln_F_squared_sigma 
 _refln_observed_status 
   2   0   0     1055.94      949.81      6.42 o 
   3   0   0     2690.85     2552.58     13.67 o 
   4   0   0        0.10        0.80      0.74 o 
   5   0   0      466.20      493.17      6.97 o 
   6   0   0     5719.71     6323.08     38.59 o 
   7   0   0     2887.48     3043.43     19.99 o 
   8   0   0     1589.23     1500.12     14.21 o 
   9   0   0        1.21        0.80      0.78 o 
  10   0   0      721.25      690.65     13.35 o 
  11   0   0     3160.81     3225.59     30.34 o 
  12   0   0       53.92       77.09      7.42 o 
  13   0   0      143.99      105.59      8.69 o 
  14   0   0      835.68      848.86     21.90 o 
  15   0   0      176.56      173.05     10.70 o 
  16   0   0       15.46        1.75      6.28 o 
   1   1   0       99.35      102.03      1.89 o 
   2   1   0     3942.26     3872.91     15.78 o 
   3   1   0     3523.80     3586.48      9.17 o 
   4   1   0      165.59      197.49      2.94 o 
   5   1   0      239.46      249.36      4.18 o 
   6   1   0       29.09       23.90      1.43 o 
   7   1   0      109.86      138.32      3.37 o 
   8   1   0      640.55      627.25      7.74 o 
   9   1   0       17.11       21.23      1.62 o 
  10   1   0        0.51        0.15      1.08 o 
  11   1   0      233.17      208.13      5.87 o 
  12   1   0       34.55       35.25      3.08 o 
  13   1   0        2.53        2.05      1.79 o 
  14   1   0      158.38      154.28      6.69 o 
  15   1   0      110.72      108.87      6.14 o 
  16   1   0        1.66        6.24      3.66 o 
   0   2   0     1651.45     1516.48      6.12 o 
   1   2   0       21.83       17.65      0.45 o 
   2   2   0        8.92        5.95      0.41 o 
   3   2   0     2292.29     2202.50      7.20 o 
   4   2   0     2956.96     3103.04     12.99 o 
   5   2   0      104.56       94.30      2.28 o 
   6   2   0        8.48       13.00      1.29 o 
   7   2   0     1423.94     1481.10     10.98 o 
   8   2   0       47.73       42.43      2.08 o 
   9   2   0        1.05        1.46      1.00 o 
  10   2   0      343.14      333.42      5.95 o 
  11   2   0      731.29      711.54     11.14 o 
  12   2   0      143.70      145.47      5.90 o 
  13   2   0       10.82       10.95      2.75 o 
  14   2   0       12.40        8.10      2.27 o 
  15   2   0        3.42        2.82      2.93 o 
  16   2   0        3.09        2.69      6.01 o 
   1   3   0       82.57       76.40      0.89 o 
   2   3   0        0.39        2.95      0.30 o 
   3   3   0      804.69      758.62      3.97 o 
   4   3   0    10618.07    10712.81     41.07 o 
   5   3   0      162.90      170.91      3.14 o 
   6   3   0      787.46      793.03      7.56 o 
   7   3   0     3714.95     3491.09     16.00 o 
   8   3   0      816.50      791.52      7.95 o 
   9   3   0      119.54      123.70      3.41 o 
  10   3   0        9.95       17.44      2.16 o 
  11   3   0      429.46      418.32      9.02 o 
  12   3   0      130.00      133.93      5.52 o 
  13   3   0       70.66       69.83      4.31 o 
  14   3   0      529.32      533.64     13.73 o 
  15   3   0     1096.40     1121.44     22.11 o 
  16   3   0        4.22        5.57      5.88 o 
   0   4   0      483.46      453.55      4.36 o 
   1   4   0     1622.21     1718.23      5.80 o 
   2   4   0      298.10      351.41      2.11 o 
   3   4   0      471.33      500.76      3.68 o 
   4   4   0       36.35       29.40      1.02 o 
   5   4   0        1.81        1.20      0.54 o 
   6   4   0       30.05       25.16      1.17 o 
   7   4   0      392.00      368.56      4.91 o 
   8   4   0      142.48      133.44      3.04 o 
   9   4   0      637.78      621.55      8.93 o 
  10   4   0      421.19      372.25      7.32 o 
  11   4   0      346.91      324.36      8.18 o 
  12   4   0      196.55      189.81      6.64 o 
  13   4   0       51.07       53.36      4.34 o 
  14   4   0       42.22       43.88      4.40 o 
  15   4   0       76.11       88.22      8.02 o 
   1   5   0      325.30      303.93      2.42 o 
   2   5   0      522.13      442.95      3.35 o 
   3   5   0     5066.79     5480.51     18.78 o 
   4   5   0      388.34      368.17      3.24 o 
   5   5   0      652.85      607.84      4.92 o 
   6   5   0      541.34      536.38      6.00 o 
   7   5   0     1485.59     1509.85     13.94 o 
   8   5   0        4.57        3.28      0.85 o 
   9   5   0     1939.95     1869.45     16.27 o 
  10   5   0      547.21      534.92      9.22 o 
  11   5   0       67.63       64.76      3.97 o 
  12   5   0       24.66       27.24      3.26 o 
  13   5   0        8.72        8.47      2.70 o 
  14   5   0      776.55      842.43     19.79 o 
  15   5   0     1075.19     1110.47     30.31 o 
   0   6   0     9570.96     9405.66     34.60 o 
   1   6   0      894.24      846.83      4.97 o 
   2   6   0       12.53       13.87      0.75 o 
   3   6   0     2261.47     2291.84      7.34 o 
   4   6   0      487.92      464.77      3.74 o 
   5   6   0      841.47      947.82      6.08 o 
   6   6   0       13.28       11.70      0.84 o 
   7   6   0      313.65      303.24      4.34 o 
   8   6   0     5146.84     5087.09     25.68 o 
   9   6   0     1575.94     1529.61     15.48 o 
  10   6   0       19.27       17.77      2.08 o 
  11   6   0     1648.50     1631.08     19.70 o 
  12   6   0      350.02      376.46     11.49 o 
  13   6   0       22.11       21.28      3.08 o 
  14   6   0      786.97      813.25     19.84 o 
  15   6   0      141.79      143.36     17.68 o 
   1   7   0      513.34      505.78      4.13 o 
   2   7   0      497.93      620.30      4.66 o 
   3   7   0     1096.36     1189.25      6.63 o 
   4   7   0      126.26      174.20      2.31 o 
   5   7   0     1453.71     1529.71      7.50 o 
   6   7   0      444.49      451.71      5.32 o 
   7   7   0        0.06        1.28      0.66 o 
   8   7   0     1009.98      945.63     12.54 o 
   9   7   0      274.52      279.78      7.18 o 
  10   7   0     1275.34     1267.18     16.95 o 
  11   7   0      135.82      133.50      6.30 o 
  12   7   0       31.20       25.28      3.44 o 
  13   7   0        6.66        4.24      3.19 o 
  14   7   0        3.35        2.08      2.70 o 
  15   7   0      112.22       97.81     20.43 o 
   0   8   0     2877.58     2808.09     20.33 o 
   1   8   0     1294.42     1248.68      6.40 o 
   2   8   0      999.73     1014.01      6.71 o 
   3   8   0     1505.50     1492.22      8.55 o 
   4   8   0      160.74      163.99      2.68 o 
   5   8   0        8.15       10.45      0.70 o 
   6   8   0       18.65       24.34      1.23 o 
   7   8   0      144.32      150.99      5.25 o 
   8   8   0      770.77      747.81     11.74 o 
   9   8   0      122.76      119.36      5.21 o 
  10   8   0       71.38       77.81      4.37 o 
  11   8   0     1101.41     1108.52     18.19 o 
  12   8   0       85.70       80.54      5.62 o 
  13   8   0      470.91      484.21     13.99 o 
  14   8   0       20.72       21.62      4.07 o 
  15   8   0        0.02       -5.88      7.26 o 
   1   9   0      374.38      395.39      4.05 o 
   2   9   0      164.99      151.83      2.67 o 
   3   9   0     2998.75     3061.24     12.97 o 
   4   9   0     3271.43     3075.54     12.43 o 
   5   9   0       31.50       29.13      1.33 o 
   6   9   0        0.50        0.07      1.14 o 
   7   9   0     1345.90     1267.90     13.10 o 
   8   9   0      310.74      297.32      7.64 o 
   9   9   0       50.42       47.39      3.37 o 
  10   9   0        1.85        2.03      1.58 o 
  11   9   0      102.48      102.57      5.54 o 
  12   9   0        3.11        1.92      2.38 o 
  13   9   0      160.43      153.45      7.75 o 
  14   9   0      717.61      763.49     45.27 o 
   0  10   0      111.32      112.97      3.18 o 
   1  10   0        0.16        2.27      0.75 o 
   2  10   0      249.62      261.86      3.95 o 
   3  10   0      192.51      184.09      3.50 o 
   4  10   0       74.52       97.58      2.57 o 
   5  10   0      476.32      439.58      6.85 o 
   6  10   0      756.01      729.84     10.05 o 
   7  10   0      179.91      177.03      5.80 o 
   8  10   0      402.82      375.93      8.78 o 
   9  10   0      328.05      328.44      8.58 o 
  10  10   0       44.46       46.43      3.38 o 
  11  10   0       10.15        7.06      2.12 o 
  12  10   0       32.37       32.52      3.88 o 
  13  10   0       33.36       27.52      4.13 o 
  14  10   0       52.53       79.13     18.31 o 
   1  11   0      408.50      413.64      5.78 o 
   2  11   0       17.06       13.83      1.29 o 
   3  11   0      208.60      186.39      4.40 o 
   4  11   0      558.64      558.07      7.19 o 
   5  11   0      399.56      371.68      6.52 o 
   6  11   0      685.35      674.60      9.67 o 
   7  11   0     1286.50     1260.76     15.71 o 
   8  11   0      379.24      408.52      9.39 o 
   9  11   0       18.02       14.53      2.48 o 
  10  11   0        0.12        1.31      1.84 o 
  11  11   0       38.81       50.26      4.50 o 
  12  11   0       21.17       23.23      4.24 o 
  13  11   0        0.54       12.48      6.01 o 
   0  12   0     7837.90     7426.61     40.03 o 
   1  12   0     1279.62     1242.10     11.20 o 
   2  12   0      222.70      191.71      4.81 o 
   3  12   0      137.94      145.88      4.67 o 
   4  12   0      134.79      120.59      4.38 o 
   5  12   0      558.20      487.22      8.30 o 
   6  12   0        5.62        2.16      1.35 o 
   7  12   0     2164.17     2017.33     21.07 o 
   8  12   0       82.07      100.18      5.19 o 
   9  12   0      165.84      171.53      7.41 o 
  10  12   0      562.06      564.93     13.76 o 
  11  12   0      993.24     1025.07     20.56 o 
  12  12   0        0.79        2.93      2.71 o 
  13  12   0       53.79       66.99     16.89 o 
   1  13   0        1.62        4.12      1.10 o 
   2  13   0       23.51       16.18      1.95 o 
   3  13   0      184.10      169.91      5.25 o 
   4  13   0      411.33      389.44      8.00 o 
   5  13   0      396.26      363.13      7.89 o 
   6  13   0        6.62        1.34      1.52 o 
   7  13   0       14.00       18.93      2.45 o 
   8  13   0      649.70      636.48     12.70 o 
   9  13   0       37.30       36.23      3.42 o 
  10  13   0      117.24       98.18      6.08 o 
  11  13   0        5.01        1.26      2.63 o 
  12  13   0      412.63      407.21     23.50 o 
   0  14   0     3585.40     3596.32     28.20 o 
   1  14   0      713.69      687.01      8.71 o 
   2  14   0       93.18      102.29      4.08 o 
   3  14   0      101.26       98.34      4.35 o 
   4  14   0      226.67      222.53      6.35 o 
   5  14   0      526.18      520.52     10.46 o 
   6  14   0      234.17      229.50      7.59 o 
   7  14   0      467.95      454.16     11.38 o 
   8  14   0      541.76      549.03     12.93 o 
   9  14   0       21.59       22.35      3.95 o 
  10  14   0      386.88      402.04     13.33 o 
  11  14   0      393.14      400.70     18.21 o 
  12  14   0       37.66       35.93     13.62 o 
   1  15   0      448.61      459.37      8.63 o 
   2  15   0       95.71       88.28      3.97 o 
   3  15   0      157.77      156.57      5.49 o 
   4  15   0      924.50      933.71     14.17 o 
   5  15   0       62.42       59.21      3.73 o 
   6  15   0       19.61       12.33      2.31 o 
   7  15   0       51.17       56.85      4.31 o 
   8  15   0      243.08      249.83      9.03 o 
   9  15   0      194.40      190.91      8.18 o 
  10  15   0        5.64        7.70      3.39 o 
  11  15   0       17.34       13.06      7.00 o 
   0  16   0      203.80      196.39      9.78 o 
   1  16   0      322.76      320.89      8.78 o 
   2  16   0       37.83       43.74      2.91 o 
   3  16   0      160.31      166.29      5.88 o 
   4  16   0      169.08      168.16      6.32 o 
   5  16   0        3.98        5.11      1.81 o 
   6  16   0       69.48       78.44      4.72 o 
   7  16   0       33.38       37.73      3.67 o 
   8  16   0       20.72       23.15      3.08 o 
   9  16   0       22.50        9.29      2.98 o 
  10  16   0       89.83       73.83     18.69 o 
   1  17   0      567.79      586.09     12.34 o 
   2  17   0      128.23      120.74      6.04 o 
   3  17   0      503.29      526.33     12.45 o 
   4  17   0      487.62      470.49     10.81 o 
   5  17   0       54.14       50.19      4.08 o 
   6  17   0       35.04       26.14      2.87 o 
   7  17   0     1111.98     1130.88     20.63 o 
   8  17   0      278.18      262.79     11.36 o 
   9  17   0       51.84       43.80      7.93 o 
   0  18   0      525.58      538.42     25.34 o 
   1  18   0      104.96      112.99      6.06 o 
   2  18   0        8.52       13.76      2.57 o 
   3  18   0      224.95      224.40      8.99 o 
   4  18   0        2.90        3.28      2.45 o 
   5  18   0      524.22      550.63     14.35 o 
   6  18   0       28.35       25.07      3.40 o 
   7  18   0        7.07       11.58      3.53 o 
   8  18   0      401.29      407.45     16.46 o 
   1  19   0      575.39      601.93     15.11 o 
   2  19   0        4.55        7.75      2.77 o 
   3  19   0      133.13      138.68      7.82 o 
   4  19   0      512.97      547.07     16.75 o 
   5  19   0       44.19       50.11     10.41 o 
   6  19   0        2.53      -10.16     10.16 o 
   7  19   0      645.12      602.21     34.23 o 
   0  20   0       52.14       61.58      9.51 o 
   1  20   0      134.83      157.36     11.55 o 
   2  20   0       11.86       12.97      5.03 o 
   3  20   0      122.50      121.68     12.95 o 
   4  20   0       25.94       33.11     13.00 o 
   1  21   0       78.61       85.89     19.10 o 
 -16   1   1     1027.86     1130.78     46.89 o 
 -15   1   1      297.89      286.34     11.69 o 
 -14   1   1        0.15        0.26      1.70 o 
 -13   1   1      234.94      224.13      6.92 o 
 -12   1   1        0.94        5.56      1.53 o 
 -11   1   1      252.12      220.00      5.38 o 
 -10   1   1        2.47        1.89      1.08 o 
  -9   1   1      946.59      900.38      9.70 o 
  -8   1   1     2783.38     2798.05     16.33 o 
  -7   1   1       47.60       29.23      1.47 o 
  -6   1   1        2.45        1.59      0.63 o 
  -5   1   1     9747.01     9846.22     30.71 o 
  -4   1   1      226.74      184.60      2.74 o 
  -3   1   1      350.18      403.52      2.87 o 
  -2   1   1     2646.73     2573.68      6.59 o 
  -1   1   1     1448.73     1493.43      4.58 o 
   0   1   1        8.45       11.93      0.82 o 
   1   1   1      323.26      337.54      2.01 o 
   2   1   1     2868.69     2918.36      7.78 o 
   3   1   1     6730.45     6438.34     12.10 o 
   4   1   1     1409.73     1541.80      8.77 o 
   5   1   1      124.15      106.94      2.40 o 
   6   1   1     5891.77     5845.47     19.30 o 
   7   1   1       16.11        9.52      1.01 o 
   8   1   1      429.01      435.35      6.41 o 
   9   1   1      347.07      347.95      6.48 o 
  10   1   1       16.80       16.31      1.97 o 
  11   1   1      137.95      131.54      5.51 o 
  12   1   1      512.85      482.14     10.96 o 
  13   1   1      203.31      207.54      7.59 o 
  14   1   1      501.90      510.03     12.89 o 
  15   1   1       37.61       37.71      4.75 o 
  16   1   1      112.10      114.10     23.26 o 
 -16   2   1       34.19       49.37      8.94 o 
 -15   2   1       71.05       68.82      8.05 o 
 -14   2   1      139.50      142.13      6.44 o 
 -13   2   1      211.11      208.23      6.70 o 
 -12   2   1      741.71      828.54     12.42 o 
 -11   2   1      553.99      518.26      9.32 o 
 -10   2   1       23.09       18.80      1.59 o 
  -9   2   1      835.53      765.03      9.16 o 
  -8   2   1     2226.68     2119.60     13.85 o 
  -7   2   1      440.82      399.13      5.39 o 
  -6   2   1     2249.87     2440.02     11.12 o 
  -5   2   1     2669.71     2807.56     10.25 o 
  -4   2   1      917.39     1015.28      6.22 o 
  -3   2   1     1000.09     1078.82      4.32 o 
  -2   2   1     1064.46     1140.87      3.96 o 
  -1   2   1     4590.47     4516.93      8.96 o 
   0   2   1    11985.08    11706.04     33.19 o 
   1   2   1    12933.75    12842.32     39.74 o 
   2   2   1      221.27      230.69      1.92 o 
   3   2   1       50.55       56.06      1.27 o 
   4   2   1      376.32      401.51      4.38 o 
   5   2   1        4.31        6.33      0.65 o 
   6   2   1      251.75      239.97      3.47 o 
   7   2   1     4596.46     4729.87     22.69 o 
   8   2   1      836.41      797.06      8.08 o 
   9   2   1     2958.08     2793.00     26.67 o 
  10   2   1      994.91      926.21     12.76 o 
  11   2   1       78.29       80.88      4.07 o 
  12   2   1        0.90        3.02      1.79 o 
  13   2   1      181.57      207.74      7.63 o 
  14   2   1        0.21        3.28      2.06 o 
  15   2   1      200.61      181.10     10.16 o 
 -16   3   1       18.25       36.17     14.32 o 
 -15   3   1       82.54       96.91      7.03 o 
 -14   3   1        6.90        3.29      2.10 o 
 -13   3   1       26.83       33.57      2.90 o 
 -12   3   1        4.38        6.74      1.63 o 
 -11   3   1       13.00       13.10      1.77 o 
 -10   3   1      162.98      156.74      4.37 o 
  -9   3   1        0.26        2.42      0.99 o 
  -8   3   1      187.06      198.96      4.37 o 
  -7   3   1       96.89      103.26      2.81 o 
  -6   3   1      712.96      755.23      5.64 o 
  -5   3   1      729.32      811.51      5.74 o 
  -4   3   1      331.02      392.77      3.20 o 
  -3   3   1      350.28      374.55      2.50 o 
  -2   3   1      431.45      470.13      2.70 o 
  -1   3   1      135.43      160.28      1.49 o 
   0   3   1    12288.77    12398.33     35.72 o 
   1   3   1     4386.41     4529.21     16.95 o 
   2   3   1     1571.02     1687.42      7.27 o 
   3   3   1       50.48       60.40      1.55 o 
   4   3   1      166.74      206.02      3.80 o 
   5   3   1      172.95      215.44      4.56 o 
   6   3   1      466.21      490.39      5.94 o 
   7   3   1       99.55       99.47      2.74 o 
   8   3   1      134.52      119.01      3.39 o 
   9   3   1       95.84       97.90      4.09 o 
  10   3   1       14.44       12.23      2.29 o 
  11   3   1       54.97       60.26      3.59 o 
  12   3   1        0.00        1.53      2.49 o 
  13   3   1        7.16       10.57      2.31 o 
  14   3   1       25.68       38.34      4.14 o 
  15   3   1       38.87       44.20      6.52 o 
 -15   4   1       10.86       10.31      4.21 o 
 -14   4   1      224.15      217.31      9.41 o 
 -13   4   1       17.90       17.68      2.72 o 
 -12   4   1     2555.45     2543.14     23.08 o 
 -11   4   1      731.95      722.79     11.07 o 
 -10   4   1      114.27      117.53      4.08 o 
  -9   4   1     1021.00     1003.01      9.75 o 
  -8   4   1     2230.28     2161.98     13.50 o 
  -7   4   1      386.68      414.99      5.25 o 
  -6   4   1       64.23       61.72      1.68 o 
  -5   4   1       64.43       70.90      1.61 o 
  -4   4   1       19.33        8.87      0.52 o 
  -3   4   1       89.37       55.45      1.16 o 
  -2   4   1       29.71       53.35      1.04 o 
  -1   4   1     7548.01     7315.64     14.74 o 
   0   4   1     1981.77     2084.16      7.55 o 
   1   4   1       99.27      109.36      1.79 o 
   2   4   1     2404.26     2287.18     10.35 o 
   3   4   1     1057.69     1130.23      8.61 o 
   4   4   1      765.89      761.37      5.84 o 
   5   4   1      598.72      674.24      6.93 o 
   6   4   1       56.41       42.81      1.61 o 
   7   4   1      243.73      230.03      5.33 o 
   8   4   1       11.71        8.48      1.46 o 
   9   4   1     2300.26     2216.79     19.63 o 
  10   4   1      880.77      891.70     13.59 o 
  11   4   1      127.05      131.12      6.00 o 
  12   4   1      261.01      242.53      7.79 o 
  13   4   1      668.30      673.54     15.27 o 
  14   4   1       14.45       15.15      3.04 o 
  15   4   1       17.95       16.71      4.61 o 
 -15   5   1      389.77      409.91     16.56 o 
 -14   5   1       11.45        9.41      2.98 o 
 -13   5   1      147.23      151.22      7.19 o 
 -12   5   1      385.40      395.03     10.34 o 
 -11   5   1       11.56       19.00      2.07 o 
 -10   5   1      935.72      889.54     11.08 o 
  -9   5   1        1.29        2.66      1.13 o 
  -8   5   1     3156.76     3066.37     15.35 o 
  -7   5   1      392.33      440.85      5.32 o 
  -6   5   1      518.23      530.15      4.66 o 
  -5   5   1     1956.51     1909.54     10.73 o 
  -4   5   1     1113.37     1047.11      5.59 o 
  -3   5   1     2801.99     2971.90      9.57 o 
  -2   5   1     4691.75     4969.83     17.04 o 
  -1   5   1     2012.09     2172.38      7.20 o 
   0   5   1      178.40      213.40      2.30 o 
   1   5   1      382.35      378.41      3.76 o 
   2   5   1      651.78      648.84      4.63 o 
   3   5   1     8789.53     9059.69     46.40 o 
   4   5   1      516.77      576.80      6.00 o 
   5   5   1      386.30      375.56      5.13 o 
   6   5   1     1115.49     1120.38      9.30 o 
   7   5   1      300.56      276.69      5.75 o 
   8   5   1      162.71      174.12      5.37 o 
   9   5   1     1396.73     1363.24     16.29 o 
  10   5   1      323.74      339.53      8.59 o 
  11   5   1      145.82      144.20      6.43 o 
  12   5   1        1.23        2.92      1.93 o 
  13   5   1     1004.12     1054.17     20.53 o 
  14   5   1      350.31      385.23     12.96 o 
  15   5   1       35.02       29.47      7.99 o 
 -15   6   1       25.55       18.94      5.53 o 
 -14   6   1        0.08       -2.70      2.70 o 
 -13   6   1        2.96        2.60      2.82 o 
 -12   6   1      251.47      259.46      8.53 o 
 -11   6   1       32.07       31.53      2.85 o 
 -10   6   1      186.67      181.61      5.67 o 
  -9   6   1        0.17        1.62      0.97 o 
  -8   6   1       43.07       37.48      1.83 o 
  -7   6   1        3.72        4.51      0.78 o 
  -6   6   1      493.89      480.52      4.90 o 
  -5   6   1        1.37        1.16      0.46 o 
  -4   6   1       21.83       23.86      1.15 o 
  -3   6   1       88.57      102.36      1.99 o 
  -2   6   1      660.11      645.39      4.39 o 
  -1   6   1       59.26       75.03      1.49 o 
   0   6   1      576.66      675.41      4.66 o 
   1   6   1       23.32       24.16      1.02 o 
   2   6   1      587.67      626.07      5.05 o 
   3   6   1      395.71      406.01      4.41 o 
   4   6   1      111.46      119.89      2.72 o 
   5   6   1        6.65        5.34      0.82 o 
   6   6   1      422.59      461.03      6.82 o 
   7   6   1      715.20      683.17      7.36 o 
   8   6   1        3.38        2.75      1.54 o 
   9   6   1       30.36       37.07      2.93 o 
  10   6   1      223.07      238.54      8.00 o 
  11   6   1       49.76       46.12      3.83 o 
  12   6   1       60.17       59.59      4.86 o 
  13   6   1      248.28      255.74     11.05 o 
  14   6   1        0.51        0.09      3.88 o 
  15   6   1       23.80       21.22      9.89 o 
 -15   7   1     1443.89     1583.80     78.46 o 
 -14   7   1       36.40       43.89      6.70 o 
 -13   7   1      282.15      291.97     11.52 o 
 -12   7   1       12.15       10.67      2.26 o 
 -11   7   1       83.69       74.28      4.19 o 
 -10   7   1       63.39       73.68      4.01 o 
  -9   7   1     1208.71     1183.33     14.01 o 
  -8   7   1     5091.58     4917.12     23.15 o 
  -7   7   1      427.26      398.74      5.03 o 
  -6   7   1      989.15      949.54      6.13 o 
  -5   7   1     5629.45     5688.26     21.80 o 
  -4   7   1      777.08      778.12      6.55 o 
  -3   7   1     1593.93     1791.48      9.09 o 
  -2   7   1     6985.88     7523.19     24.12 o 
  -1   7   1      164.18      188.57      2.62 o 
   0   7   1      279.57      277.29      3.35 o 
   1   7   1       20.79       20.83      1.07 o 
   2   7   1      166.76      145.81      2.59 o 
   3   7   1     6209.86     6304.76     25.32 o 
   4   7   1      517.12      697.88      5.92 o 
   5   7   1      264.18      232.60      4.23 o 
   6   7   1     4839.61     4736.40     29.46 o 
   7   7   1      652.56      655.83      9.06 o 
   8   7   1       21.27       26.01      2.41 o 
   9   7   1       98.17       94.76      5.62 o 
  10   7   1     2374.15     2383.88     25.47 o 
  11   7   1      195.52      203.73      7.81 o 
  12   7   1        0.66        2.83      2.37 o 
  13   7   1      332.62      353.03     12.06 o 
  14   7   1      463.10      489.57     15.92 o 
  15   7   1       60.58       68.33     16.42 o 
 -15   8   1      246.21      264.04     32.03 o 
 -14   8   1       27.53       31.51      4.28 o 
 -13   8   1      521.92      530.84     14.75 o 
 -12   8   1      482.22      467.92     12.70 o 
 -11   8   1       66.59       72.76      4.32 o 
 -10   8   1      141.89      146.09      5.48 o 
  -9   8   1      159.22      167.97      5.24 o 
  -8   8   1      273.75      252.78      6.14 o 
  -7   8   1        9.11        7.91      1.15 o 
  -6   8   1       92.71       73.52      1.72 o 
  -5   8   1      441.13      464.62      5.94 o 
  -4   8   1       17.21       11.81      0.89 o 
  -3   8   1      661.58      656.52      5.46 o 
  -2   8   1     1484.01     1584.83      8.92 o 
  -1   8   1      993.50      959.77      6.59 o 
   0   8   1      682.41      667.44      5.62 o 
   1   8   1      270.91      280.62      3.65 o 
   2   8   1     1545.81     1573.85      9.12 o 
   3   8   1      615.46      649.36      7.01 o 
   4   8   1      660.37      655.68      5.82 o 
   5   8   1      277.73      275.08      4.43 o 
   6   8   1       81.44       75.59      3.01 o 
   7   8   1      366.14      378.21      7.02 o 
   8   8   1      335.37      321.09      8.76 o 
   9   8   1      815.46      788.40     14.34 o 
  10   8   1       65.89       63.96      5.46 o 
  11   8   1      832.54      799.22     17.94 o 
  12   8   1        0.59       -0.63      2.70 o 
  13   8   1      135.14      117.78      7.06 o 
  14   8   1      165.82      170.01     15.09 o 
 -14   9   1        1.83        2.33      3.71 o 
 -13   9   1       61.22       69.15      5.54 o 
 -12   9   1        1.81        3.60      2.16 o 
 -11   9   1       53.25       58.69      3.95 o 
 -10   9   1        4.74        4.78      1.71 o 
  -9   9   1      188.31      189.11      6.06 o 
  -8   9   1      145.38      145.47      4.78 o 
  -7   9   1       96.68       86.35      3.19 o 
  -6   9   1      394.09      387.22      5.39 o 
  -5   9   1      741.85      684.07      7.12 o 
  -4   9   1        2.22        1.56      0.66 o 
  -3   9   1      297.03      305.89      3.89 o 
  -2   9   1      235.23      216.90      3.15 o 
  -1   9   1      306.73      329.72      4.32 o 
   0   9   1      653.97      698.83      6.00 o 
   1   9   1      424.93      444.11      5.85 o 
   2   9   1        1.00        2.44      0.60 o 
   3   9   1     1073.75     1022.97      9.04 o 
   4   9   1      240.59      259.94      4.46 o 
   5   9   1      139.01      130.36      2.72 o 
   6   9   1      617.83      583.30      8.15 o 
   7   9   1       27.20       31.33      2.55 o 
   8   9   1      326.36      311.34      8.01 o 
   9   9   1      377.68      370.54      9.52 o 
  10   9   1       62.03       60.33      4.10 o 
  11   9   1       10.22        7.21      2.09 o 
  12   9   1       37.36       44.66      4.53 o 
  13   9   1       24.03       22.21      3.24 o 
  14   9   1      108.22      117.45     15.25 o 
 -14  10   1        7.57        4.37      6.68 o 
 -13  10   1       63.26       56.56      5.51 o 
 -12  10   1     1317.05     1311.48     24.75 o 
 -11  10   1      459.54      457.38     12.24 o 
 -10  10   1       10.16       10.81      2.06 o 
  -9  10   1      901.57      927.45     14.31 o 
  -8  10   1      983.38      971.39     14.00 o 
  -7  10   1      565.61      555.93      8.46 o 
  -6  10   1      644.20      613.93      7.40 o 
  -5  10   1      215.64      182.09      3.86 o 
  -4  10   1     1064.48     1015.82      8.48 o 
  -3  10   1      150.48      120.26      2.63 o 
  -2  10   1      564.35      516.54      5.28 o 
  -1  10   1     1978.19     1877.48     10.70 o 
   0  10   1     1725.58     1678.42     11.06 o 
   1  10   1      146.34      137.59      3.48 o 
   2  10   1      688.86      648.16      6.35 o 
   3  10   1      267.76      257.14      4.29 o 
   4  10   1      119.93      113.39      3.27 o 
   5  10   1        8.14        5.79      1.12 o 
   6  10   1      158.77      184.53      5.23 o 
   7  10   1      914.04      869.93     12.51 o 
   8  10   1      421.43      427.26      9.57 o 
   9  10   1      632.05      627.35     12.10 o 
  10  10   1      707.35      705.55     13.36 o 
  11  10   1        1.70        3.30      1.91 o 
  12  10   1       38.36       41.45      4.15 o 
  13  10   1      328.96      342.36     17.98 o 
 -13  11   1        2.55       13.58      5.28 o 
 -12  11   1       25.72       32.13      4.14 o 
 -11  11   1      818.14      849.40     18.31 o 
 -10  11   1        1.46        1.29      2.15 o 
  -9  11   1       31.71       35.17      3.61 o 
  -8  11   1       39.94       40.52      3.32 o 
  -7  11   1        5.36        5.17      1.54 o 
  -6  11   1      319.24      338.63      7.37 o 
  -5  11   1      965.69      872.02     10.87 o 
  -4  11   1      639.05      680.54     10.15 o 
  -3  11   1      193.16      181.30      4.31 o 
  -2  11   1      495.15      479.25      5.61 o 
  -1  11   1       10.74        8.85      0.98 o 
   0  11   1        5.53       11.57      1.20 o 
   1  11   1      236.62      215.36      4.55 o 
   2  11   1      553.01      586.50      7.22 o 
   3  11   1       16.22       18.09      1.57 o 
   4  11   1       46.59       50.16      2.29 o 
   5  11   1      500.49      526.85      9.33 o 
   6  11   1     1054.81      984.36     12.74 o 
   7  11   1       30.28       35.41      2.86 o 
   8  11   1       11.59       11.53      1.99 o 
   9  11   1      100.40      104.46      5.13 o 
  10  11   1       24.30       23.16      2.84 o 
  11  11   1       35.56       29.12      3.29 o 
  12  11   1      371.02      363.68     12.64 o 
  13  11   1        9.08        8.27      3.93 o 
 -13  12   1       26.64       35.54     12.76 o 
 -12  12   1      182.90      197.22      9.41 o 
 -11  12   1       95.56      100.37      6.21 o 
 -10  12   1       19.10       19.89      2.72 o 
  -9  12   1      501.48      517.40     12.12 o 
  -8  12   1      180.34      174.03      6.48 o 
  -7  12   1      298.19      274.30      7.89 o 
  -6  12   1       87.97       92.97      4.27 o 
  -5  12   1       14.06       16.42      1.92 o 
  -4  12   1      261.33      224.03      6.12 o 
  -3  12   1       23.27       27.97      2.20 o 
  -2  12   1      171.69      181.86      4.30 o 
  -1  12   1     2844.64     2773.31     18.64 o 
   0  12   1       11.48       10.43      1.38 o 
   1  12   1      721.16      731.29      8.12 o 
   2  12   1     1312.95     1292.42     12.19 o 
   3  12   1      925.87      943.13     10.82 o 
   4  12   1        8.36        9.03      1.15 o 
   5  12   1      271.55      229.13      6.33 o 
   6  12   1      102.34       99.63      4.38 o 
   7  12   1      303.93      289.89      8.46 o 
   8  12   1       17.76       14.88      2.45 o 
   9  12   1      820.33      808.36     16.00 o 
  10  12   1      352.06      354.45     10.47 o 
  11  12   1       26.08       26.90      3.35 o 
  12  12   1       88.36       70.80      8.58 o 
  13  12   1       99.30      100.50     18.65 o 
 -13  13   1      163.19      196.04     28.01 o 
 -12  13   1       59.16       59.28     12.73 o 
 -11  13   1       53.29       66.71      5.29 o 
 -10  13   1       19.88       27.18      3.43 o 
  -9  13   1      265.23      268.82      9.02 o 
  -8  13   1      760.29      774.04     16.21 o 
  -7  13   1        0.04        0.24      1.64 o 
  -6  13   1       11.49       11.12      1.85 o 
  -5  13   1     1405.46     1358.94     15.34 o 
  -4  13   1      240.53      272.71      6.79 o 
  -3  13   1      343.64      301.28      7.58 o 
  -2  13   1       71.13       78.78      3.57 o 
  -1  13   1      499.42      493.78      7.20 o 
   0  13   1        6.51        7.46      1.31 o 
   1  13   1      147.91      137.47      4.21 o 
   2  13   1     1247.66     1208.05     13.07 o 
   3  13   1      431.80      450.65      8.48 o 
   4  13   1        1.88        1.92      1.29 o 
   5  13   1       20.75       30.66      2.59 o 
   6  13   1     1072.09     1079.79     16.55 o 
   7  13   1       10.57       16.46      2.60 o 
   8  13   1      191.47      196.69      7.73 o 
   9  13   1      166.24      160.61      7.98 o 
  10  13   1        0.60        3.65      2.74 o 
  11  13   1      130.52      146.50      9.19 o 
  12  13   1      269.43      251.60     32.12 o 
 -12  14   1        5.29        3.14      9.56 o 
 -11  14   1      125.08      137.77     11.79 o 
 -10  14   1      187.21      162.60     10.74 o 
  -9  14   1        2.39       -0.14      2.23 o 
  -8  14   1       64.22       72.69      4.80 o 
  -7  14   1      313.67      291.79      9.41 o 
  -6  14   1        1.22        1.32      1.62 o 
  -5  14   1      511.63      477.24      9.49 o 
  -4  14   1       55.22       40.18      2.83 o 
  -3  14   1       29.77       31.88      2.74 o 
  -2  14   1      512.35      504.20      9.73 o 
  -1  14   1       34.48       42.31      2.81 o 
   0  14   1     2612.81     2543.53     19.17 o 
   1  14   1     1617.99     1589.78     14.56 o 
   2  14   1      123.16      116.07      4.29 o 
   3  14   1      230.87      236.79      6.44 o 
   4  14   1      124.13      132.65      5.26 o 
   5  14   1      265.01      266.91      7.55 o 
   6  14   1       52.34       41.02      3.89 o 
   7  14   1      175.95      157.12      6.78 o 
   8  14   1       63.53       62.97      4.60 o 
   9  14   1       92.21       98.36      5.77 o 
  10  14   1       46.00       46.68      4.46 o 
  11  14   1      272.12      278.13     35.77 o 
  12  14   1        0.04        1.51      8.38 o 
 -11  15   1       37.97       67.33     17.65 o 
 -10  15   1      126.93      135.47      9.11 o 
  -9  15   1       33.33       37.04      4.30 o 
  -8  15   1      268.82      268.33      9.31 o 
  -7  15   1      342.74      343.16      9.77 o 
  -6  15   1        2.37        2.13      1.98 o 
  -5  15   1      484.88      477.18     10.43 o 
  -4  15   1       38.06       36.05      3.00 o 
  -3  15   1      432.01      442.41      9.24 o 
  -2  15   1      349.91      368.39      8.66 o 
  -1  15   1       10.05        8.79      1.73 o 
   0  15   1       15.34       18.81      2.75 o 
   1  15   1       59.19       72.91      3.97 o 
   2  15   1      170.50      168.75      5.35 o 
   3  15   1      534.87      554.78     10.17 o 
   4  15   1      120.48      122.82      5.24 o 
   5  15   1      309.53      312.05      8.48 o 
   6  15   1      323.53      332.06      9.82 o 
   7  15   1        5.32        3.76      2.21 o 
   8  15   1      227.59      238.07      8.88 o 
   9  15   1       86.00       75.58      5.25 o 
  10  15   1        5.35        1.79      2.83 o 
  11  15   1      131.90      123.56     16.12 o 
 -10  16   1        0.27      -11.52     11.52 o 
  -9  16   1      174.30      183.55     15.55 o 
  -8  16   1      439.74      464.11     12.57 o 
  -7  16   1       12.12       11.45      2.27 o 
  -6  16   1       43.28       38.82      3.59 o 
  -5  16   1      229.13      234.15      7.90 o 
  -4  16   1      217.51      209.27      6.72 o 
  -3  16   1       34.45       28.99      2.80 o 
  -2  16   1      170.77      171.47      5.96 o 
  -1  16   1     1833.75     1842.87     19.86 o 
   0  16   1      351.95      365.04      9.36 o 
   1  16   1      247.39      237.92      7.64 o 
   2  16   1      923.75      916.12     14.86 o 
   3  16   1       15.59       13.45      2.19 o 
   4  16   1      127.84      135.65      6.20 o 
   5  16   1        0.04        0.89      1.97 o 
   6  16   1       13.21       11.82      2.44 o 
   7  16   1      464.60      442.13     12.07 o 
   8  16   1        2.60        5.89      2.53 o 
   9  16   1      730.98      765.07     20.75 o 
  -9  17   1       21.27       22.14      6.48 o 
  -8  17   1       35.43       48.63      5.65 o 
  -7  17   1      113.74      136.05      6.59 o 
  -6  17   1       16.76       19.46      2.96 o 
  -5  17   1      110.51       98.32      5.31 o 
  -4  17   1       97.59       94.14      5.12 o 
  -3  17   1      153.74      178.23      6.34 o 
  -2  17   1        1.92       -0.02      1.97 o 
  -1  17   1       13.38       16.48      3.52 o 
   0  17   1     1213.06     1236.00     18.98 o 
   1  17   1      754.71      791.26     15.23 o 
   2  17   1        5.57        8.49      2.79 o 
   3  17   1       96.20      100.13      6.33 o 
   4  17   1        1.45        3.14      2.11 o 
   5  17   1        4.46        6.52      2.52 o 
   6  17   1      121.48      114.57      6.58 o 
   7  17   1      136.99      147.94      7.69 o 
   8  17   1      591.38      605.18     21.76 o 
   9  17   1        0.02        5.38      7.91 o 
  -8  18   1       35.67       37.75      6.31 o 
  -7  18   1        1.10        0.82      3.05 o 
  -6  18   1      204.87      242.68      9.20 o 
  -5  18   1      155.07      171.71      7.26 o 
  -4  18   1       88.40       84.25      5.11 o 
  -3  18   1      115.35      114.73      6.55 o 
  -2  18   1       87.07       87.93      5.48 o 
  -1  18   1      196.37      203.74      8.09 o 
   0  18   1      134.64      145.06      6.88 o 
   1  18   1       15.93       19.91      2.84 o 
   2  18   1      121.84      134.32      8.02 o 
   3  18   1       42.36       41.30      4.87 o 
   4  18   1      127.70      127.69      7.47 o 
   5  18   1       71.02       79.18      7.00 o 
   6  18   1       67.79       65.78      6.22 o 
   7  18   1      149.60      163.09     11.44 o 
   8  18   1        5.90       -7.46      7.46 o 
  -7  19   1       53.13       58.31      7.99 o 
  -6  19   1      217.13      204.09     12.54 o 
  -5  19   1      330.20      321.99     16.02 o 
  -4  19   1      144.91      145.02      8.15 o 
  -3  19   1      126.57      151.72      7.79 o 
  -2  19   1      102.61      109.17      6.22 o 
  -1  19   1      114.17      107.69      6.12 o 
   0  19   1        6.10        7.65      2.41 o 
   1  19   1      118.00      119.56      8.47 o 
   2  19   1       52.46       53.86      4.87 o 
   3  19   1      753.49      780.32     18.66 o 
   4  19   1       33.16       35.88      6.51 o 
   5  19   1      100.61      116.49     15.28 o 
  -4  20   1      154.45      139.84     23.52 o 
  -3  20   1       82.32       99.27     16.09 o 
  -2  20   1        9.45       13.02      4.83 o 
  -1  20   1       54.08       54.89      6.96 o 
   0  20   1      242.08      245.03     12.77 o 
   1  20   1       18.91       21.79      7.44 o 
   2  20   1      247.47      240.84     18.08 o 
   3  20   1       21.62       47.21     35.23 o 
  -2  21   1      136.03      204.46     28.52 o 
  -1  21   1      100.69      113.33     21.78 o 
   0  21   1      141.63      114.83     22.07 o 
 -15   0   2        5.44       18.11      5.00 o 
 -14   0   2        9.26       12.10      3.15 o 
 -13   0   2     2391.32     2311.42     33.93 o 
 -12   0   2        0.85        4.48      1.98 o 
 -11   0   2       29.04        5.03      1.84 o 
 -10   0   2     4735.21     4562.33     38.24 o 
  -9   0   2     1074.55      970.84     13.72 o 
  -8   0   2      139.44      115.92      5.12 o 
  -7   0   2      169.19      206.49      7.32 o 
  -6   0   2       25.24       18.23      2.24 o 
  -5   0   2    10548.92    11230.28     44.47 o 
  -4   0   2     2125.66     2197.85     17.99 o 
  -3   0   2       58.14       66.78      2.45 o 
  -2   0   2     9544.98     9003.72     44.26 o 
  -1   0   2      252.51      273.18      2.58 o 
   0   0   2      242.49      255.00      2.61 o 
   2   0   2    20277.72    20513.05     90.82 o 
   3   0   2     2919.12     2842.52     13.28 o 
   4   0   2      229.48      263.47      4.76 o 
   5   0   2      740.98      787.25     10.13 o 
   6   0   2       21.11       21.14      2.11 o 
   7   0   2      706.64      824.86     13.09 o 
   8   0   2     6024.69     6002.89     37.18 o 
   9   0   2     2299.00     2194.58     23.58 o 
  10   0   2        1.05       -0.07      1.94 o 
  11   0   2      100.09       98.07      7.07 o 
  12   0   2      670.54      687.90     19.11 o 
  13   0   2        0.95       -3.19      3.19 o 
  14   0   2       97.75       72.81      7.64 o 
  15   0   2       20.61       22.81     11.99 o 
 -16   1   2      361.96      388.11     39.47 o 
 -15   1   2        1.87        4.38      3.07 o 
 -14   1   2      161.64      174.56      7.37 o 
 -13   1   2       65.88       79.55      5.18 o 
 -12   1   2        0.03        3.94      1.44 o 
 -11   1   2        8.25        5.45      1.28 o 
 -10   1   2      204.65      204.09      5.07 o 
  -9   1   2      346.21      343.52      5.83 o 
  -8   1   2      168.43      181.44      4.33 o 
  -7   1   2      634.89      602.70      7.69 o 
  -6   1   2       98.52       81.95      2.86 o 
  -5   1   2     1506.53     1532.91     11.42 o 
  -4   1   2      218.87      219.82      3.42 o 
  -3   1   2       54.66       71.29      1.65 o 
  -2   1   2     1577.62     1725.83      6.30 o 
  -1   1   2      499.38      529.38      2.87 o 
   0   1   2     3189.09     3421.28     11.58 o 
   1   1   2      469.91      459.62      2.99 o 
   2   1   2       56.18       38.23      1.13 o 
   3   1   2       51.77       65.19      1.88 o 
   4   1   2      752.60      705.89      6.07 o 
   5   1   2        3.14        1.23      0.63 o 
   6   1   2     1764.24     1853.28     11.80 o 
   7   1   2        7.17       14.39      1.35 o 
   8   1   2        8.45        7.45      1.28 o 
   9   1   2      538.25      516.98      8.43 o 
  10   1   2        0.12       -0.47      1.46 o 
  11   1   2       61.84       64.31      4.23 o 
  12   1   2      682.05      649.56     13.72 o 
  13   1   2       56.56       55.12      4.44 o 
  14   1   2       59.82       64.89      4.87 o 
  15   1   2        7.06        7.80      4.59 o 
 -16   2   2       26.70       22.63      7.44 o 
 -15   2   2        0.79       -1.45      2.41 o 
 -14   2   2      138.52      146.37      7.68 o 
 -13   2   2      347.33      355.35      8.61 o 
 -12   2   2      121.54      140.39      5.12 o 
 -11   2   2      152.29      150.31      4.93 o 
 -10   2   2      847.14      855.13     10.53 o 
  -9   2   2      123.49      110.10      3.25 o 
  -8   2   2       34.18       40.59      1.84 o 
  -7   2   2      262.04      228.42      4.55 o 
  -6   2   2      618.69      685.83      7.23 o 
  -5   2   2      459.69      482.53      5.82 o 
  -4   2   2      788.78      829.58      5.09 o 
  -3   2   2     8102.26     8427.17     21.10 o 
  -2   2   2     4353.79     4202.53     14.39 o 
  -1   2   2      899.49      966.53      5.21 o 
   0   2   2     1142.60     1190.95      5.55 o 
   1   2   2     5108.99     5012.16     18.45 o 
   2   2   2     1831.67     1938.74      8.67 o 
   3   2   2      169.99      180.45      2.65 o 
   4   2   2      363.91      378.83      4.32 o 
   5   2   2        1.09        1.98      0.65 o 
   6   2   2      363.17      340.57      4.96 o 
   7   2   2       99.50      103.11      2.88 o 
   8   2   2      601.62      586.63      8.93 o 
   9   2   2       29.85       29.95      2.42 o 
  10   2   2      114.29      128.11      5.45 o 
  11   2   2       27.53       29.01      3.13 o 
  12   2   2      133.24      137.55      6.38 o 
  13   2   2       35.31       36.72      3.73 o 
  14   2   2       16.57       18.56      2.92 o 
  15   2   2       11.96       10.70      4.08 o 
 -16   3   2      502.74      502.01     26.32 o 
 -15   3   2      211.44      228.32     11.98 o 
 -14   3   2      449.89      407.65     12.86 o 
 -13   3   2      330.84      331.45     10.18 o 
 -12   3   2        5.40        8.95      1.98 o 
 -11   3   2       27.75       22.16      2.10 o 
 -10   3   2       10.55       16.33      1.60 o 
  -9   3   2      382.37      425.84      7.02 o 
  -8   3   2        6.10        7.97      0.81 o 
  -7   3   2      475.30      456.02      4.98 o 
  -6   3   2     4713.82     4539.73     15.33 o 
  -5   3   2      709.27      731.55      5.19 o 
  -4   3   2      431.30      474.63      3.61 o 
  -3   3   2     1501.59     1524.26      7.11 o 
  -2   3   2        7.67       13.64      0.63 o 
  -1   3   2      666.78      630.00      4.26 o 
   0   3   2     6455.83     6558.24     25.76 o 
   1   3   2     4161.16     4121.60     15.09 o 
   2   3   2     3082.53     3000.80     12.54 o 
   3   3   2      103.35      123.97      2.25 o 
   4   3   2      996.00      960.17      6.79 o 
   5   3   2     6557.22     6422.52     23.51 o 
   6   3   2      144.45      154.48      3.61 o 
   7   3   2       34.36       33.98      1.79 o 
   8   3   2      210.09      182.39      5.33 o 
   9   3   2       14.70       19.49      2.19 o 
  10   3   2       54.04       58.06      3.60 o 
  11   3   2       59.98       58.19      3.98 o 
  12   3   2     1479.85     1486.01     20.03 o 
  13   3   2      663.61      639.74     15.27 o 
  14   3   2       19.74       18.87      3.47 o 
  15   3   2      253.69      279.00     33.82 o 
 -16   4   2       36.20       37.95     13.22 o 
 -15   4   2        5.38       10.53      3.65 o 
 -14   4   2        4.11       -1.11      3.58 o 
 -13   4   2       18.47       21.11      2.93 o 
 -12   4   2      217.70      214.27      8.08 o 
 -11   4   2      171.31      177.78      5.45 o 
 -10   4   2      728.33      688.77      9.14 o 
  -9   4   2      334.27      286.18      5.58 o 
  -8   4   2      468.05      468.72      5.79 o 
  -7   4   2      229.27      227.16      3.55 o 
  -6   4   2        8.99       11.21      0.82 o 
  -5   4   2       70.52       87.90      1.98 o 
  -4   4   2      187.13      227.89      2.66 o 
  -3   4   2      513.04      505.38      3.70 o 
  -2   4   2      132.21      119.91      1.83 o 
  -1   4   2     1414.47     1520.92      8.09 o 
   0   4   2     1832.04     1906.77     11.16 o 
   1   4   2      515.67      500.08      5.18 o 
   2   4   2     1499.21     1516.93      9.51 o 
   3   4   2       56.58       53.95      1.71 o 
   4   4   2      656.55      721.58      6.27 o 
   5   4   2      311.87      312.75      5.89 o 
   6   4   2      108.39      120.61      4.18 o 
   7   4   2       17.30       24.26      2.01 o 
   8   4   2      268.93      252.24      6.87 o 
   9   4   2       39.45       42.28      3.13 o 
  10   4   2      113.90      112.87      5.03 o 
  11   4   2        3.21        5.58      1.83 o 
  12   4   2       14.62       14.86      2.86 o 
  13   4   2       93.22       99.18      6.02 o 
  14   4   2        2.48        2.96      2.65 o 
  15   4   2      130.85      138.32     24.12 o 
 -15   5   2       28.11       29.97      4.97 o 
 -14   5   2     1447.29     1570.55     24.04 o 
 -13   5   2      140.32      155.46      7.36 o 
 -12   5   2        0.62        2.24      2.13 o 
 -11   5   2        0.26        0.67      1.46 o 
 -10   5   2       27.65       29.37      2.12 o 
  -9   5   2        9.99        9.58      1.16 o 
  -8   5   2     4163.67     4020.36     19.23 o 
  -7   5   2     1037.60     1066.56      8.93 o 
  -6   5   2     3021.42     3049.10     13.96 o 
  -5   5   2      293.95      273.89      2.90 o 
  -4   5   2       32.88       17.97      0.87 o 
  -3   5   2       75.87       90.08      1.78 o 
  -2   5   2     1850.69     2028.55      7.97 o 
  -1   5   2      606.02      713.58      5.08 o 
   0   5   2      506.08      528.00      4.69 o 
   1   5   2     2009.31     2024.97     10.59 o 
   2   5   2      428.96      420.01      5.22 o 
   3   5   2      187.45      204.81      3.75 o 
   4   5   2     2876.65     2884.37     15.52 o 
   5   5   2      835.83      726.17      7.86 o 
   6   5   2      761.45      757.60      9.90 o 
   7   5   2      386.84      374.90      8.08 o 
   8   5   2      137.39      134.58      5.17 o 
   9   5   2      613.54      612.31     11.39 o 
  10   5   2      304.07      277.46      8.07 o 
  11   5   2      754.98      787.17     14.50 o 
  12   5   2       88.74       86.53      5.93 o 
  13   5   2      113.78      115.71      6.70 o 
  14   5   2        0.13        1.61      2.61 o 
 -15   6   2      447.64      474.04     28.99 o 
 -14   6   2        3.56        0.55      2.03 o 
 -13   6   2     2115.04     2133.84     32.15 o 
 -12   6   2       50.35       45.77      4.01 o 
 -11   6   2       28.88       27.40      2.85 o 
 -10   6   2      959.56      958.96     12.58 o 
  -9   6   2       45.21       40.49      2.04 o 
  -8   6   2     2113.30     2083.81     12.25 o 
  -7   6   2     1847.61     1796.15      9.91 o 
  -6   6   2      243.23      214.66      3.59 o 
  -5   6   2      514.42      511.27      6.14 o 
  -4   6   2     1687.82     1874.30     10.80 o 
  -3   6   2     1823.52     1708.73      8.63 o 
  -2   6   2     5021.79     4968.88     18.76 o 
  -1   6   2       81.81       81.90      1.81 o 
   0   6   2      291.23      306.46      3.63 o 
   1   6   2     3818.18     3697.72     18.25 o 
   2   6   2      564.20      558.37      5.98 o 
   3   6   2        0.25        1.85      0.61 o 
   4   6   2       17.89       21.20      1.28 o 
   5   6   2      166.48      139.33      3.98 o 
   6   6   2        1.78        5.43      1.51 o 
   7   6   2        2.40        1.77      1.22 o 
   8   6   2      852.39      840.24     12.94 o 
   9   6   2     5775.43     5740.23     39.79 o 
  10   6   2      703.49      699.49     12.46 o 
  11   6   2      392.76      383.93     11.64 o 
  12   6   2      767.87      798.26     17.44 o 
  13   6   2      104.21       83.80      6.29 o 
  14   6   2       20.51       19.82      4.86 o 
 -15   7   2       15.93       14.86      7.55 o 
 -14   7   2       60.86       76.59      5.69 o 
 -13   7   2       98.17      101.42      6.24 o 
 -12   7   2       72.60       77.69      4.95 o 
 -11   7   2      128.59      131.80      5.70 o 
 -10   7   2      321.58      327.46      7.97 o 
  -9   7   2      742.34      707.76      9.77 o 
  -8   7   2     1348.82     1328.03     12.03 o 
  -7   7   2     1819.84     1797.68     11.93 o 
  -6   7   2       67.62       61.17      2.34 o 
  -5   7   2      588.67      575.44      6.32 o 
  -4   7   2      517.12      556.00      6.05 o 
  -3   7   2      603.16      673.05      5.61 o 
  -2   7   2      948.82     1053.81      6.23 o 
  -1   7   2      312.88      373.47      3.34 o 
   0   7   2      403.08      436.82      4.51 o 
   1   7   2      171.79      180.56      3.32 o 
   2   7   2       26.52       26.07      1.37 o 
   3   7   2     1175.14     1215.47     10.89 o 
   4   7   2      560.14      598.43      6.45 o 
   5   7   2        4.20       13.80      1.52 o 
   6   7   2     1231.85     1178.64     12.58 o 
   7   7   2       71.20       80.00      3.51 o 
   8   7   2      158.12      168.08      5.94 o 
   9   7   2      152.89      156.02      5.85 o 
  10   7   2       31.37       33.89      3.31 o 
  11   7   2      775.56      735.98     16.32 o 
  12   7   2       83.33       77.94      5.71 o 
  13   7   2        5.37        4.72      2.96 o 
  14   7   2       18.78       22.22     12.04 o 
 -15   8   2       46.16       17.94      6.72 o 
 -14   8   2       11.99       15.21      3.38 o 
 -13   8   2      412.63      406.62     12.34 o 
 -12   8   2      965.97      967.53     18.18 o 
 -11   8   2      259.29      269.83      8.23 o 
 -10   8   2     1221.07     1214.71     15.54 o 
  -9   8   2       14.56        9.70      1.47 o 
  -8   8   2       16.31       18.03      1.85 o 
  -7   8   2      188.57      168.99      4.37 o 
  -6   8   2       32.25       41.12      1.89 o 
  -5   8   2       82.20       84.08      2.88 o 
  -4   8   2      207.31      214.30      3.95 o 
  -3   8   2     1201.99     1163.09      7.90 o 
  -2   8   2     2646.35     2523.34     14.24 o 
  -1   8   2     1268.12     1218.74      7.34 o 
   0   8   2      765.17      750.09      6.14 o 
   1   8   2     1478.63     1410.06      8.84 o 
   2   8   2      485.04      452.96      5.80 o 
   3   8   2      564.15      591.17      5.25 o 
   4   8   2      188.64      195.65      3.66 o 
   5   8   2      296.18      310.02      5.59 o 
   6   8   2        0.74        0.80      1.41 o 
   7   8   2        6.93       12.65      1.62 o 
   8   8   2      431.72      447.03      9.41 o 
   9   8   2     1307.22     1297.69     18.91 o 
  10   8   2      153.85      163.07      7.12 o 
  11   8   2      149.02      146.97      7.02 o 
  12   8   2      249.94      256.07     10.23 o 
  13   8   2        0.87        1.93      2.80 o 
  14   8   2       83.21       69.74     12.14 o 
 -14   9   2      651.48      657.06     35.77 o 
 -13   9   2      450.14      474.80     14.47 o 
 -12   9   2       16.12       13.02      2.88 o 
 -11   9   2      132.12      141.71      6.45 o 
 -10   9   2      218.88      224.97      7.78 o 
  -9   9   2     1015.73     1004.16     14.55 o 
  -8   9   2      274.75      284.82      6.81 o 
  -7   9   2      918.67      876.03      9.81 o 
  -6   9   2     2610.77     2524.26     14.50 o 
  -5   9   2      189.35      194.63      3.97 o 
  -4   9   2      287.78      274.70      4.71 o 
  -3   9   2     1058.78      993.32      8.46 o 
  -2   9   2      804.25      852.13      6.90 o 
  -1   9   2      377.63      409.30      4.78 o 
   0   9   2        3.21       10.40      0.95 o 
   1   9   2     1456.68     1389.24      8.82 o 
   2   9   2     1269.09     1236.19     10.12 o 
   3   9   2      125.49      124.55      2.86 o 
   4   9   2     1101.88     1069.16     11.47 o 
   5   9   2     2703.22     2492.14     15.26 o 
   6   9   2      377.83      388.38      7.15 o 
   7   9   2      112.43      123.82      4.88 o 
   8   9   2       41.15       32.01      3.06 o 
   9   9   2        3.10        7.89      2.23 o 
  10   9   2       10.40       11.11      2.33 o 
  11   9   2      173.96      187.60      9.54 o 
  12   9   2      427.45      425.25     13.39 o 
  13   9   2      199.05      181.50     11.97 o 
  14   9   2       65.33       42.65     14.37 o 
 -14  10   2       20.17       20.87      7.32 o 
 -13  10   2       19.94       19.49      3.30 o 
 -12  10   2      188.28      177.81      8.16 o 
 -11  10   2        3.30        2.16      2.15 o 
 -10  10   2        8.65       10.37      2.48 o 
  -9  10   2       29.39       27.26      2.83 o 
  -8  10   2      143.77      139.95      4.93 o 
  -7  10   2     1661.57     1560.27     14.95 o 
  -6  10   2      228.10      220.69      4.62 o 
  -5  10   2      735.94      722.57      8.62 o 
  -4  10   2       71.34       68.89      3.13 o 
  -3  10   2      183.45      195.44      3.97 o 
  -2  10   2      210.39      228.12      4.26 o 
  -1  10   2       45.37       53.83      1.97 o 
   0  10   2      561.29      523.02      6.17 o 
   1  10   2      206.07      196.32      3.62 o 
   2  10   2       10.85       15.58      1.45 o 
   3  10   2      106.17      103.26      2.68 o 
   4  10   2      225.06      201.77      4.71 o 
   5  10   2       18.79       13.62      1.51 o 
   6  10   2      532.04      494.10      8.22 o 
   7  10   2      165.98      167.84      5.95 o 
   8  10   2      124.62      117.50      5.49 o 
   9  10   2        0.51        1.87      1.74 o 
  10  10   2      698.80      678.68     14.88 o 
  11  10   2        0.02       -0.36      1.86 o 
  12  10   2        0.09       -0.35      2.35 o 
  13  10   2        2.49        3.09      5.53 o 
 -13  11   2        8.47       17.53      6.54 o 
 -12  11   2        0.05       -0.26      2.45 o 
 -11  11   2        2.78        2.53      2.11 o 
 -10  11   2        6.55        4.97      1.92 o 
  -9  11   2       21.60       14.96      2.44 o 
  -8  11   2       87.91       77.48      4.28 o 
  -7  11   2      346.02      369.13      7.90 o 
  -6  11   2     1322.46     1258.63     14.64 o 
  -5  11   2      309.45      331.13      6.59 o 
  -4  11   2      156.93      132.79      3.86 o 
  -3  11   2       58.02       60.78      2.62 o 
  -2  11   2       27.57       23.34      1.28 o 
  -1  11   2      192.34      184.47      3.80 o 
   0  11   2       45.21       50.04      2.05 o 
   1  11   2     1255.58     1201.28     11.29 o 
   2  11   2      895.26      893.14      9.34 o 
   3  11   2        3.81        3.50      0.92 o 
   4  11   2      374.52      370.16      6.42 o 
   5  11   2      665.68      665.23      9.73 o 
   6  11   2      265.22      268.35      6.67 o 
   7  11   2      460.56      446.17      9.50 o 
   8  11   2      192.98      207.45      6.82 o 
   9  11   2        4.99        5.76      2.18 o 
  10  11   2      115.45      110.08      5.58 o 
  11  11   2       11.03        9.75      2.48 o 
  12  11   2      280.22      272.81     13.42 o 
  13  11   2       85.84       52.66      9.81 o 
 -13  12   2      879.52      877.72     41.45 o 
 -12  12   2       18.62       10.07      2.87 o 
 -11  12   2       52.63       72.40      5.36 o 
 -10  12   2     1161.25     1182.87     20.41 o 
  -9  12   2      355.49      370.73     11.05 o 
  -8  12   2       61.78       69.16      4.26 o 
  -7  12   2        0.01        2.60      1.72 o 
  -6  12   2      816.36      708.09     11.43 o 
  -5  12   2      521.23      405.09      8.06 o 
  -4  12   2      797.19      677.86      9.65 o 
  -3  12   2      774.50      794.56     11.27 o 
  -2  12   2     1575.80     1575.37     13.76 o 
  -1  12   2      102.11      101.45      3.18 o 
   0  12   2     1506.94     1477.97     12.23 o 
   1  12   2     5916.18     5792.05     25.79 o 
   2  12   2      810.04      797.74      9.75 o 
   3  12   2     1007.47      981.56     10.61 o 
   4  12   2      159.73      157.01      4.59 o 
   5  12   2      125.35      132.84      4.68 o 
   6  12   2        0.48        1.87      1.59 o 
   7  12   2       52.32       40.40      3.08 o 
   8  12   2     1467.09     1464.48     21.08 o 
   9  12   2      202.67      214.93      8.05 o 
  10  12   2        0.39        0.40      2.13 o 
  11  12   2       29.28       29.79      3.69 o 
  12  12   2      132.24      150.15     14.38 o 
 -12  13   2       37.27       33.67      9.01 o 
 -11  13   2      509.79      546.07     15.60 o 
 -10  13   2       12.80       12.61      3.04 o 
  -9  13   2      159.63      139.03      7.62 o 
  -8  13   2        7.22        6.44      1.98 o 
  -7  13   2      482.75      453.80      9.97 o 
  -6  13   2      115.83      115.98      4.90 o 
  -5  13   2        1.89        2.27      1.55 o 
  -4  13   2        3.76        5.88      1.37 o 
  -3  13   2      656.83      623.93     10.35 o 
  -2  13   2      317.69      307.59      7.46 o 
  -1  13   2      123.80      115.00      4.27 o 
   0  13   2       41.96       44.69      2.35 o 
   1  13   2      670.13      685.37      9.28 o 
   2  13   2       16.27       12.34      1.65 o 
   3  13   2        1.34        1.40      1.22 o 
   4  13   2        5.90        6.91      1.70 o 
   5  13   2      238.64      232.90      7.15 o 
   6  13   2      665.02      633.02     12.86 o 
   7  13   2        8.41        3.01      1.96 o 
   8  13   2      291.72      302.35     10.06 o 
   9  13   2       46.90       42.55      4.30 o 
  10  13   2        0.89       -2.87      2.87 o 
  11  13   2       11.86        7.62      3.39 o 
  12  13   2        5.10      -10.94     10.94 o 
 -12  14   2      127.63      142.15     30.04 o 
 -11  14   2        0.92       -4.52      5.70 o 
 -10  14   2      516.63      527.27     15.23 o 
  -9  14   2      622.38      635.61     16.24 o 
  -8  14   2       83.19       83.18      5.05 o 
  -7  14   2       55.02       55.16      4.01 o 
  -6  14   2       52.19       54.51      3.62 o 
  -5  14   2      576.46      550.45     10.65 o 
  -4  14   2      254.02      264.41      7.63 o 
  -3  14   2      753.51      718.06     11.93 o 
  -2  14   2      139.33      141.05      5.33 o 
  -1  14   2       18.55       20.64      2.24 o 
   0  14   2      657.98      650.79     11.10 o 
   1  14   2     1525.10     1530.50     14.37 o 
   2  14   2        3.19        2.89      1.35 o 
   3  14   2       96.54      105.14      4.37 o 
   4  14   2       20.17       18.21      2.29 o 
   5  14   2       80.56       80.95      4.44 o 
   6  14   2      622.17      627.86     13.21 o 
   7  14   2       13.77       14.99      2.52 o 
   8  14   2     1649.20     1655.19     22.93 o 
   9  14   2      418.65      419.54     12.60 o 
  10  14   2       33.27       21.40      4.66 o 
  11  14   2      187.54      205.92     29.96 o 
 -11  15   2      263.10      287.94     47.09 o 
 -10  15   2      234.30      214.97     13.23 o 
  -9  15   2      155.76      161.80      8.47 o 
  -8  15   2        0.82        9.80      2.33 o 
  -7  15   2      134.83      137.08      6.60 o 
  -6  15   2      649.57      672.85     13.28 o 
  -5  15   2      462.66      457.80     10.51 o 
  -4  15   2        0.02        1.77      1.64 o 
  -3  15   2      100.07       98.56      5.20 o 
  -2  15   2       30.45       29.34      2.71 o 
  -1  15   2       52.49       47.79      3.32 o 
   0  15   2      254.82      253.63      7.66 o 
   1  15   2        4.31        5.30      2.09 o 
   2  15   2       25.65       24.97      2.62 o 
   3  15   2      182.77      190.80      6.74 o 
   4  15   2       18.16       14.86      2.27 o 
   5  15   2     1154.88     1150.66     17.97 o 
   6  15   2      256.09      252.99      9.30 o 
   7  15   2      154.87      155.26      7.54 o 
   8  15   2        3.95        8.93      2.83 o 
   9  15   2      304.98      286.86     10.83 o 
  10  15   2      167.01      184.55     20.09 o 
 -10  16   2       53.18       59.12     16.30 o 
  -9  16   2        3.89        3.96      3.99 o 
  -8  16   2      392.78      401.03     11.80 o 
  -7  16   2      207.12      218.49      8.54 o 
  -6  16   2        1.37       -1.40      2.17 o 
  -5  16   2       49.32       48.17      3.73 o 
  -4  16   2       20.03       24.33      2.66 o 
  -3  16   2      249.68      257.23      7.77 o 
  -2  16   2      351.93      366.29      9.16 o 
  -1  16   2       22.08       20.92      2.83 o 
   0  16   2       17.48       14.24      2.50 o 
   1  16   2      531.05      544.15     12.33 o 
   2  16   2      166.62      163.28      6.82 o 
   3  16   2       17.50       12.47      2.79 o 
   4  16   2      217.87      212.16      7.85 o 
   5  16   2        0.26        2.01      2.23 o 
   6  16   2        0.63        0.97      2.06 o 
   7  16   2      147.09      152.66      7.65 o 
   8  16   2       59.63       67.88      5.49 o 
   9  16   2        5.69        5.32      3.79 o 
  -9  17   2       34.17       25.38     11.19 o 
  -8  17   2       77.64       79.90      7.36 o 
  -7  17   2      396.21      382.48     13.53 o 
  -6  17   2      840.55      849.10     17.77 o 
  -5  17   2        8.76        8.21      2.21 o 
  -4  17   2        1.64        0.54      1.63 o 
  -3  17   2      212.98      214.22      7.30 o 
  -2  17   2       75.97       73.39      4.40 o 
  -1  17   2      123.46      124.56      6.20 o 
   0  17   2       32.60       45.28      3.95 o 
   1  17   2      639.66      653.29     14.03 o 
   2  17   2      829.48      882.61     17.46 o 
   3  17   2        5.31        0.35      2.87 o 
   4  17   2      638.53      627.39     16.88 o 
   5  17   2      225.95      212.92     10.06 o 
   6  17   2       34.30       30.75      3.71 o 
   7  17   2       13.30       12.20      3.14 o 
   8  17   2      403.40      420.10     20.68 o 
  -8  18   2      515.40      572.14     36.36 o 
  -7  18   2       92.87       89.36      7.96 o 
  -6  18   2      127.64      129.56      8.06 o 
  -5  18   2        0.01       -2.38      2.51 o 
  -4  18   2      315.84      354.13     10.43 o 
  -3  18   2        2.93        6.31      2.31 o 
  -2  18   2      109.66      113.78      6.15 o 
  -1  18   2      315.14      314.64     10.09 o 
   0  18   2       33.43       33.96      3.65 o 
   1  18   2      287.68      310.94     10.71 o 
   2  18   2      132.34      156.93      7.77 o 
   3  18   2       71.51       78.67      6.25 o 
   4  18   2      708.76      741.93     20.48 o 
   5  18   2        5.20       10.17      3.12 o 
   6  18   2       76.42       77.86     18.28 o 
   7  18   2       11.38        3.16      8.24 o 
  -6  19   2      958.73      973.46     30.89 o 
  -5  19   2      104.84      119.72      8.98 o 
  -4  19   2       18.39        8.67      3.27 o 
  -3  19   2      838.27      883.60     21.95 o 
  -2  19   2      179.19      198.59      8.96 o 
  -1  19   2       32.54       25.46      3.27 o 
   0  19   2      659.01      729.32     15.84 o 
   1  19   2        1.42        1.31      2.41 o 
   2  19   2      306.34      315.75     11.93 o 
   3  19   2       56.70       76.02      7.87 o 
   4  19   2       42.64       64.21     16.59 o 
   5  19   2      463.10      556.03     46.59 o 
  -4  20   2       21.68       23.40     11.35 o 
  -3  20   2      163.49      159.21     14.79 o 
  -2  20   2      107.85       97.12      9.89 o 
  -1  20   2       19.64       16.53      4.74 o 
   0  20   2       23.09       20.02      5.61 o 
   1  20   2       14.23       17.18      4.37 o 
   2  20   2       97.00      103.33     14.61 o 
   3  20   2       12.26        9.33      5.48 o 
 -15   1   3      591.75      578.61     16.79 o 
 -14   1   3       93.02       92.01      6.05 o 
 -13   1   3        0.14        0.79      1.61 o 
 -12   1   3       11.90       10.00      1.69 o 
 -11   1   3      602.26      522.88      9.30 o 
 -10   1   3       12.59       34.99      2.21 o 
  -9   1   3        8.51        4.84      1.22 o 
  -8   1   3     1531.09     1435.52     12.83 o 
  -7   1   3     4776.18     4741.49     22.45 o 
  -6   1   3     1087.39      999.15      9.87 o 
  -5   1   3       22.35       43.56      1.66 o 
  -4   1   3     3799.47     3875.68     19.44 o 
  -3   1   3      441.64      514.10      4.53 o 
  -2   1   3        0.64        2.39      0.45 o 
  -1   1   3       18.29       22.84      0.87 o 
   0   1   3       27.95        9.08      0.64 o 
   1   1   3     2602.80     2590.87      9.65 o 
   2   1   3        7.01       11.49      0.91 o 
   3   1   3     1578.51     1576.10     10.45 o 
   4   1   3     3837.31     3753.26     17.87 o 
   5   1   3     1203.66     1234.03     10.87 o 
   6   1   3        8.57       11.63      1.43 o 
   7   1   3     1332.98     1319.32     13.31 o 
   8   1   3      110.53      116.61      4.11 o 
   9   1   3      275.87      277.46      7.10 o 
  10   1   3        5.38        8.00      2.58 o 
  11   1   3      272.82      288.43     10.68 o 
  12   1   3      484.99      474.65     13.51 o 
  13   1   3      203.69      208.18      8.91 o 
  14   1   3       86.04       86.92      8.94 o 
  15   1   3      359.39      355.76     37.95 o 
 -16   2   3      165.61      198.86     28.78 o 
 -15   2   3      123.72      116.05      7.49 o 
 -14   2   3      823.15      851.78     18.35 o 
 -13   2   3      274.00      277.86      8.98 o 
 -12   2   3      117.74      115.58      5.14 o 
 -11   2   3      805.59      875.77     12.62 o 
 -10   2   3     1703.84     1509.28     13.72 o 
  -9   2   3      133.22      131.83      4.01 o 
  -8   2   3      244.10      202.56      4.78 o 
  -7   2   3      139.19      126.58      3.65 o 
  -6   2   3        1.03        2.85      0.80 o 
  -5   2   3      259.31      296.67      4.30 o 
  -4   2   3     6218.40     6353.01     25.40 o 
  -3   2   3     2163.29     2158.15     10.12 o 
  -2   2   3       18.31       10.22      0.73 o 
  -1   2   3      309.34      328.28      3.24 o 
   0   2   3     1514.01     1409.08      7.31 o 
   1   2   3     2527.02     2608.61     10.77 o 
   2   2   3     1559.24     1759.22     12.20 o 
   3   2   3     1142.26     1299.50      9.76 o 
   4   2   3      615.96      607.88      6.75 o 
   5   2   3       68.27       54.75      2.12 o 
   6   2   3      108.31      118.41      3.57 o 
   7   2   3     1290.81     1259.02     14.19 o 
   8   2   3     2492.06     2427.74     20.13 o 
   9   2   3      668.15      647.14     10.87 o 
  10   2   3      827.40      775.63     16.23 o 
  11   2   3      157.86      160.76      7.63 o 
  12   2   3       58.33       62.19      4.83 o 
  13   2   3      132.09      128.56      7.10 o 
  14   2   3        4.51       -0.13      2.58 o 
 -16   3   3       23.61       18.08      7.34 o 
 -15   3   3       22.05       21.64      3.78 o 
 -14   3   3      172.12      192.67      7.96 o 
 -13   3   3        0.54        1.49      1.96 o 
 -12   3   3       29.67       30.86      2.99 o 
 -11   3   3       55.66       68.95      3.49 o 
 -10   3   3      157.58      162.67      4.97 o 
  -9   3   3      491.80      476.05      7.24 o 
  -8   3   3        0.36        3.15      0.95 o 
  -7   3   3       82.29       94.37      2.93 o 
  -6   3   3      555.71      596.48      6.35 o 
  -5   3   3      230.09      239.21      3.94 o 
  -4   3   3      386.59      419.07      4.52 o 
  -3   3   3      659.25      756.04      6.02 o 
  -2   3   3       24.48       25.22      1.10 o 
  -1   3   3      361.31      384.06      5.18 o 
   0   3   3     1052.62     1115.86      7.31 o 
   1   3   3     1681.96     1719.81      9.72 o 
   2   3   3        0.35        0.98      0.75 o 
   3   3   3     1076.85     1180.89      9.46 o 
   4   3   3      109.75      125.79      3.07 o 
   5   3   3       36.36       47.12      1.93 o 
   6   3   3        8.08       12.37      1.40 o 
   7   3   3       36.20       32.17      2.60 o 
   8   3   3       11.83        8.62      1.83 o 
   9   3   3       78.39       86.99      4.49 o 
  10   3   3       65.42       59.27      4.24 o 
  11   3   3       27.84       24.97      2.76 o 
  12   3   3        8.34        9.24      2.43 o 
  13   3   3       11.02       11.82      3.02 o 
  14   3   3       19.84       15.82      4.10 o 
  15   3   3        1.14        7.89      8.55 o 
 -15   4   3      220.12      229.68     11.48 o 
 -14   4   3      328.07      327.19     10.90 o 
 -13   4   3      724.30      772.83     16.01 o 
 -12   4   3       52.56       53.22      3.87 o 
 -11   4   3     2446.84     2489.94     23.24 o 
 -10   4   3      311.33      316.55      6.40 o 
  -9   4   3        4.90        5.49      1.22 o 
  -8   4   3        9.06        9.38      1.22 o 
  -7   4   3       23.40       20.17      1.32 o 
  -6   4   3        0.09        1.43      0.77 o 
  -5   4   3        7.91        5.49      0.67 o 
  -4   4   3      763.75      787.16      5.88 o 
  -3   4   3     2275.16     2195.35     13.86 o 
  -2   4   3       87.75       94.53      2.34 o 
  -1   4   3      265.13      269.73      3.56 o 
   0   4   3     5937.38     5905.73     22.06 o 
   1   4   3     1760.95     1867.39     11.53 o 
   2   4   3       12.24       16.49      1.33 o 
   3   4   3      307.37      314.87      5.15 o 
   4   4   3     2023.56     2017.34     13.05 o 
   5   4   3       53.08       71.91      2.37 o 
   6   4   3      242.05      231.77      4.70 o 
   7   4   3      536.44      491.70      9.96 o 
   8   4   3     2045.98     1978.95     20.92 o 
   9   4   3      456.82      455.25     11.32 o 
  10   4   3      952.72      910.42     14.63 o 
  11   4   3      177.22      186.21      7.89 o 
  12   4   3       27.73       33.60      4.68 o 
  13   4   3       27.56       22.63      3.64 o 
  14   4   3       40.22       39.66      8.07 o 
 -15   5   3       12.21        8.30      4.20 o 
 -14   5   3      745.30      806.50     18.02 o 
 -13   5   3       49.25       52.96      4.13 o 
 -12   5   3       28.33       18.95      2.68 o 
 -11   5   3       37.04       41.01      2.97 o 
 -10   5   3      638.49      626.64     10.27 o 
  -9   5   3      419.18      396.59      6.84 o 
  -8   5   3      122.68      134.16      3.56 o 
  -7   5   3     3424.36     3270.04     18.66 o 
  -6   5   3        5.31       17.41      1.23 o 
  -5   5   3       55.43       60.75      1.82 o 
  -4   5   3      297.96      273.42      3.63 o 
  -3   5   3      358.29      387.75      4.08 o 
  -2   5   3     2522.17     2771.35     14.08 o 
  -1   5   3     1100.64     1186.10      8.02 o 
   0   5   3     4352.27     4410.11     17.64 o 
   1   5   3       67.76       46.78      2.17 o 
   2   5   3      786.35      840.44      8.13 o 
   3   5   3     1064.59     1071.90      9.98 o 
   4   5   3     3522.54     3622.43     19.20 o 
   5   5   3        7.66       16.71      1.16 o 
   6   5   3      189.36      179.54      5.87 o 
   7   5   3        0.15        0.52      1.57 o 
   8   5   3       19.28       26.18      2.74 o 
   9   5   3       30.40       26.92      2.72 o 
  10   5   3       39.34       41.99      3.72 o 
  11   5   3     1414.06     1410.70     23.04 o 
  12   5   3        7.41       11.31      2.57 o 
  13   5   3        8.41        7.11      2.75 o 
 -15   6   3       46.92       59.04      9.20 o 
 -14   6   3        4.99       -0.75      2.99 o 
 -13   6   3       11.01        8.54      2.49 o 
 -12   6   3        0.06       -1.67      1.91 o 
 -11   6   3      272.49      273.40      8.14 o 
 -10   6   3       67.25       77.03      3.94 o 
  -9   6   3      408.77      405.68      8.23 o 
  -8   6   3       21.60       20.01      1.68 o 
  -7   6   3       59.82       62.30      2.09 o 
  -6   6   3       54.74       54.33      1.95 o 
  -5   6   3      154.29      155.07      2.73 o 
  -4   6   3      213.38      184.70      2.64 o 
  -3   6   3        7.44        5.56      0.59 o 
  -2   6   3       16.82       16.53      1.09 o 
  -1   6   3       66.56       80.73      2.40 o 
   0   6   3      799.79      903.73      8.39 o 
   1   6   3      244.83      270.86      4.32 o 
   2   6   3       12.61       13.44      1.38 o 
   3   6   3      255.29      257.30      5.01 o 
   4   6   3       11.35       14.37      1.32 o 
   5   6   3       61.24       70.73      2.37 o 
   6   6   3      184.99      193.63      6.26 o 
   7   6   3      277.72      312.58      8.30 o 
   8   6   3      126.09      124.50      5.86 o 
   9   6   3       85.67       91.35      4.83 o 
  10   6   3      197.75      212.58      7.85 o 
  11   6   3      147.40      161.26      7.83 o 
  12   6   3      111.89      104.50      6.17 o 
  13   6   3       32.73       29.73      4.05 o 
 -15   7   3      644.42      653.44     38.70 o 
 -14   7   3      595.75      629.01     16.69 o 
 -13   7   3       10.89        8.77      2.60 o 
 -12   7   3        1.54        1.81      2.83 o 
 -11   7   3      496.44      496.15     11.09 o 
 -10   7   3      800.44      799.72     13.44 o 
  -9   7   3       29.03       28.10      2.28 o 
  -8   7   3       18.89       17.96      1.68 o 
  -7   7   3    11299.37    10939.73     69.49 o 
  -6   7   3      206.52      209.62      4.85 o 
  -5   7   3      927.36      909.66      8.51 o 
  -4   7   3     1831.09     1873.65      9.83 o 
  -3   7   3       18.47       13.38      0.84 o 
  -2   7   3      509.38      536.95      6.19 o 
  -1   7   3     2159.00     2418.28     14.26 o 
   0   7   3     5046.57     4969.54     25.50 o 
   1   7   3     3243.72     3258.27     15.94 o 
   2   7   3        8.48       10.27      1.01 o 
   3   7   3      226.17      216.46      4.70 o 
   4   7   3     3911.61     3809.97     24.88 o 
   5   7   3        8.04       17.24      1.41 o 
   6   7   3       59.79       42.65      2.99 o 
   7   7   3     1995.34     1975.52     20.21 o 
   8   7   3        3.59        6.62      1.87 o 
   9   7   3       42.73       35.38      3.21 o 
  10   7   3      121.62      110.09      5.98 o 
  11   7   3     1482.26     1478.29     23.76 o 
  12   7   3       47.59       38.35      4.48 o 
  13   7   3       66.00       62.18      6.03 o 
 -14   8   3       42.13       63.33     14.93 o 
 -13   8   3       61.04       63.35      5.03 o 
 -12   8   3      266.67      264.24      9.57 o 
 -11   8   3      477.47      473.27     10.98 o 
 -10   8   3      369.79      371.96      9.37 o 
  -9   8   3      166.47      169.77      5.94 o 
  -8   8   3      564.10      580.03      8.67 o 
  -7   8   3      157.04      151.51      4.54 o 
  -6   8   3       47.47       43.93      2.40 o 
  -5   8   3      254.60      214.23      4.70 o 
  -4   8   3      998.48      998.59      8.29 o 
  -3   8   3      649.46      569.38      5.22 o 
  -2   8   3       70.34       67.42      1.87 o 
  -1   8   3        1.77        2.60      0.74 o 
   0   8   3        1.85        2.95      0.81 o 
   1   8   3      976.81      960.27      8.51 o 
   2   8   3       37.49       41.59      1.86 o 
   3   8   3       80.00       84.15      2.81 o 
   4   8   3      131.46      142.99      3.85 o 
   5   8   3      201.68      195.32      4.89 o 
   6   8   3      316.60      293.94      7.37 o 
   7   8   3      160.68      156.80      5.90 o 
   8   8   3      518.98      528.95     11.18 o 
   9   8   3      392.10      392.15     10.86 o 
  10   8   3      626.68      615.58     14.08 o 
  11   8   3        2.62        6.77      2.45 o 
  12   8   3      317.35      319.21     11.71 o 
  13   8   3       12.35       18.40      7.16 o 
 -14   9   3       15.42       12.69      6.03 o 
 -13   9   3        0.76        1.38      2.51 o 
 -12   9   3       86.60       93.65      6.01 o 
 -11   9   3       10.81       12.62      2.44 o 
 -10   9   3      135.30      129.48      5.67 o 
  -9   9   3       35.20       28.35      2.84 o 
  -8   9   3       12.51       16.09      1.67 o 
  -7   9   3       16.17       21.86      1.92 o 
  -6   9   3      173.19      179.81      4.67 o 
  -5   9   3      313.62      296.22      5.42 o 
  -4   9   3      430.55      408.36      6.27 o 
  -3   9   3        8.08        7.92      0.73 o 
  -2   9   3       15.69       13.40      1.10 o 
  -1   9   3       39.42       38.29      1.57 o 
   0   9   3       32.82       27.75      1.54 o 
   1   9   3       68.99       73.66      2.47 o 
   2   9   3        2.38        1.44      0.75 o 
   3   9   3      140.98      148.58      3.44 o 
   4   9   3      680.07      686.22      8.44 o 
   5   9   3       27.07       29.99      2.19 o 
   6   9   3       68.12       68.69      3.52 o 
   7   9   3       65.37       69.45      3.87 o 
   8   9   3       35.69       38.54      3.69 o 
   9   9   3       87.14       86.13      5.17 o 
  10   9   3       55.20       53.19      4.87 o 
  11   9   3       58.43       57.64      4.77 o 
  12   9   3       12.44       16.11      3.33 o 
  13   9   3        0.30       -7.87     21.20 o 
 -14  10   3      457.93      493.17     43.31 o 
 -13  10   3       78.62       88.73      8.70 o 
 -12  10   3       80.83       88.15      5.89 o 
 -11  10   3     1152.39     1148.91     20.05 o 
 -10  10   3      300.85      304.60      9.96 o 
  -9  10   3       14.63       10.62      2.38 o 
  -8  10   3       84.78       98.11      4.52 o 
  -7  10   3        7.74        6.24      1.43 o 
  -6  10   3       30.34       34.36      2.09 o 
  -5  10   3      381.27      341.01      6.07 o 
  -4  10   3     1953.81     1857.51     13.47 o 
  -3  10   3     2889.58     2834.56     19.42 o 
  -2  10   3       37.25       37.48      1.76 o 
  -1  10   3      387.39      390.05      6.04 o 
   0  10   3     1877.37     1770.06     11.09 o 
   1  10   3     1714.84     1663.42     12.77 o 
   2  10   3       56.13       56.30      2.15 o 
   3  10   3      164.36      149.51      3.70 o 
   4  10   3       87.49       79.47      2.95 o 
   5  10   3       75.35       79.14      3.55 o 
   6  10   3       53.81       71.61      3.53 o 
   7  10   3      625.76      645.47     11.96 o 
   8  10   3     1713.24     1689.78     21.38 o 
   9  10   3        2.07        3.51      2.12 o 
  10  10   3       70.26       68.56      4.92 o 
  11  10   3      241.60      249.97      9.72 o 
  12  10   3        0.49       -0.74      3.31 o 
  13  10   3       31.96       25.83      8.18 o 
 -13  11   3       67.81       55.71     14.27 o 
 -12  11   3       87.60       73.54      5.49 o 
 -11  11   3      160.60      165.54      7.89 o 
 -10  11   3      277.73      295.82     10.29 o 
  -9  11   3      379.77      377.58     10.99 o 
  -8  11   3       14.83       14.81      2.37 o 
  -7  11   3      217.05      215.78      7.12 o 
  -6  11   3      172.08      182.21      5.05 o 
  -5  11   3       14.61       14.38      1.61 o 
  -4  11   3       51.51       43.07      2.31 o 
  -3  11   3      241.53      275.64      5.95 o 
  -2  11   3      682.33      660.91      8.16 o 
  -1  11   3     1235.90     1202.36     10.84 o 
   0  11   3      311.24      284.85      4.81 o 
   1  11   3      172.44      172.13      4.72 o 
   2  11   3      363.62      371.33      6.34 o 
   3  11   3      311.37      323.31      5.67 o 
   4  11   3       27.17       27.11      2.38 o 
   5  11   3      263.44      280.51      6.67 o 
   6  11   3       38.32       37.67      2.55 o 
   7  11   3       39.54       33.67      2.86 o 
   8  11   3      291.44      284.63      8.45 o 
   9  11   3      134.27      129.63      6.26 o 
  10  11   3      441.88      414.12     11.54 o 
  11  11   3      148.24      152.05     10.68 o 
  12  11   3      191.98      189.13     16.73 o 
 -12  12   3        1.43        1.71      3.51 o 
 -11  12   3      345.99      320.24     11.11 o 
 -10  12   3      106.60      102.67      6.25 o 
  -9  12   3        0.08       -1.37      2.09 o 
  -8  12   3      556.74      582.10     13.19 o 
  -7  12   3        1.02        1.97      1.77 o 
  -6  12   3      269.02      229.61      6.60 o 
  -5  12   3        3.51        6.70      1.33 o 
  -4  12   3       42.01       41.57      2.73 o 
  -3  12   3      222.11      192.44      4.99 o 
  -2  12   3       32.50       40.57      2.32 o 
  -1  12   3        2.93        1.68      1.15 o 
   0  12   3     2115.19     2065.60     16.25 o 
   1  12   3      401.87      408.49      8.02 o 
   2  12   3      356.04      356.65      7.49 o 
   3  12   3       35.37       36.31      2.21 o 
   4  12   3      958.61      979.77     12.55 o 
   5  12   3       23.78       25.84      2.25 o 
   6  12   3       99.91       90.75      4.82 o 
   7  12   3      430.01      397.65      9.99 o 
   8  12   3       71.82       75.94      4.63 o 
   9  12   3      126.49      111.72      6.42 o 
  10  12   3      692.81      697.37     16.26 o 
  11  12   3       54.13       60.27      6.59 o 
 -12  13   3        7.47        6.83      6.66 o 
 -11  13   3      139.34      142.41      7.60 o 
 -10  13   3       49.92       42.46      4.24 o 
  -9  13   3        0.53        2.89      2.09 o 
  -8  13   3      393.48      432.30     11.73 o 
  -7  13   3     1089.22     1088.16     17.02 o 
  -6  13   3      217.36      211.00      7.00 o 
  -5  13   3      130.60      122.37      4.69 o 
  -4  13   3      520.42      527.08      9.47 o 
  -3  13   3       11.00       10.11      1.65 o 
  -2  13   3      275.90      248.05      6.55 o 
  -1  13   3        2.68        3.78      1.52 o 
   0  13   3        2.62        5.07      1.49 o 
   1  13   3      881.09      919.19     12.39 o 
   2  13   3       80.24       78.03      3.79 o 
   3  13   3     1096.88     1106.29     14.17 o 
   4  13   3      606.86      618.02     10.89 o 
   5  13   3      206.39      187.78      7.03 o 
   6  13   3       57.81       43.76      3.96 o 
   7  13   3      460.18      457.73     13.16 o 
   8  13   3       12.16        8.67      2.72 o 
   9  13   3       49.63       59.29      5.18 o 
  10  13   3       25.68       24.30      3.58 o 
  11  13   3      170.66      215.45     21.37 o 
 -11  14   3       15.83       26.14      8.61 o 
 -10  14   3      349.44      371.92     15.67 o 
  -9  14   3       29.78       24.79      3.47 o 
  -8  14   3      144.86      145.67      6.81 o 
  -7  14   3       14.15       10.11      2.66 o 
  -6  14   3      191.52      173.96      6.75 o 
  -5  14   3        2.08        0.49      2.04 o 
  -4  14   3      751.37      695.19     12.09 o 
  -3  14   3       18.92       27.12      2.76 o 
  -2  14   3      100.51       94.26      4.46 o 
  -1  14   3      162.25      155.00      5.64 o 
   0  14   3        6.52        8.55      1.86 o 
   1  14   3     1716.91     1702.38     21.35 o 
   2  14   3      486.53      496.69      9.75 o 
   3  14   3      913.30      916.53     13.60 o 
   4  14   3        4.84        5.27      1.85 o 
   5  14   3       36.08       37.25      3.43 o 
   6  14   3      191.43      194.65      8.11 o 
   7  14   3        0.05       -0.61      3.10 o 
   8  14   3      336.25      335.40     11.32 o 
   9  14   3        9.13       17.46      3.53 o 
  10  14   3        0.01        0.74      6.88 o 
 -10  15   3       57.76       96.07     21.86 o 
  -9  15   3       59.11       68.36      6.53 o 
  -8  15   3      128.50      107.92      6.58 o 
  -7  15   3      404.09      401.71     11.75 o 
  -6  15   3      260.71      256.14      9.85 o 
  -5  15   3       10.96       10.77      2.19 o 
  -4  15   3      452.57      419.85     10.39 o 
  -3  15   3       49.48       51.25      3.52 o 
  -2  15   3      354.98      346.45      8.74 o 
  -1  15   3       46.96       43.01      3.15 o 
   0  15   3       37.47       36.32      3.18 o 
   1  15   3       18.51       18.03      2.58 o 
   2  15   3      112.04      127.81      6.17 o 
   3  15   3      494.52      489.32     12.93 o 
   4  15   3      314.28      329.64      9.61 o 
   5  15   3        2.32        1.13      2.22 o 
   6  15   3      302.03      318.03     10.56 o 
   7  15   3       97.58      101.69      6.26 o 
   8  15   3        4.90        6.67      2.89 o 
   9  15   3      113.48      135.94     11.20 o 
  -8  16   3       56.29       58.41      5.58 o 
  -7  16   3        5.61        0.80      2.26 o 
  -6  16   3       97.83      109.24      6.81 o 
  -5  16   3       25.14       25.45      2.98 o 
  -4  16   3      643.09      642.90     13.26 o 
  -3  16   3      863.77      836.67     14.97 o 
  -2  16   3       64.83       70.82      4.13 o 
  -1  16   3       87.75       94.83      4.99 o 
   0  16   3     1004.90     1020.94     21.34 o 
   1  16   3      160.19      157.70      7.08 o 
   2  16   3       13.85       13.72      3.03 o 
   3  16   3       33.96       31.88      4.07 o 
   4  16   3      121.97      134.42      7.29 o 
   5  16   3        4.11        4.86      2.85 o 
   6  16   3        7.50        2.87      3.12 o 
   7  16   3      125.05      120.21      6.94 o 
   8  16   3      512.48      523.10     20.34 o 
  -7  17   3      143.84      142.42      8.69 o 
  -6  17   3       43.17       35.47      4.77 o 
  -5  17   3      273.06      292.43      9.91 o 
  -4  17   3      156.11      149.48      6.67 o 
  -3  17   3       25.05       19.68      2.77 o 
  -2  17   3      328.32      361.69     10.10 o 
  -1  17   3       15.01        9.67      2.29 o 
   0  17   3      143.05      149.13      6.84 o 
   1  17   3      285.89      293.11     10.75 o 
   2  17   3        4.94        6.62      2.73 o 
   3  17   3       21.59       33.25      6.00 o 
   4  17   3      141.41      162.99      8.81 o 
   5  17   3       80.08       85.89      6.78 o 
   6  17   3       50.54       54.71      6.71 o 
   7  17   3      121.02      113.28     22.95 o 
   8  17   3      179.98      151.96     26.32 o 
  -7  18   3        7.77        2.42      8.72 o 
  -6  18   3      126.04      152.41     11.00 o 
  -5  18   3      214.82      207.81     10.10 o 
  -4  18   3      293.41      318.25     10.50 o 
  -3  18   3       62.99       65.04      4.64 o 
  -2  18   3       35.57       26.14      3.17 o 
  -1  18   3      207.97      196.61      8.64 o 
   0  18   3      372.05      366.10     12.51 o 
   1  18   3      171.49      165.09      8.87 o 
   2  18   3       46.53       60.89      5.33 o 
   3  18   3      167.52      159.47      8.87 o 
   4  18   3        2.18       -0.95      4.25 o 
   5  18   3      101.30       90.69     13.53 o 
   6  18   3       16.43       46.45     14.98 o 
  -6  19   3       90.65      106.75     21.56 o 
  -5  19   3       78.85       96.87     10.11 o 
  -4  19   3        9.95        7.75      3.29 o 
  -3  19   3       24.51       15.50      3.68 o 
  -2  19   3      195.09      243.34     11.14 o 
  -1  19   3        8.03       -1.08      3.34 o 
   0  19   3      282.72      256.07     13.30 o 
   1  19   3        2.64       -2.24      3.64 o 
   2  19   3      173.88      188.26     21.83 o 
   3  19   3      133.13      144.51     13.75 o 
   4  19   3      690.80      753.38     52.35 o 
   5  19   3        6.53       19.63     11.95 o 
  -2  20   3        4.48       -8.11     18.71 o 
  -1  20   3       13.81       -2.88      9.28 o 
 -15   0   4     1160.24     1174.16     66.10 o 
 -14   0   4      385.54      437.55     23.58 o 
 -13   0   4       95.83       98.49      6.59 o 
 -12   0   4     2730.42     2621.83     32.10 o 
 -11   0   4       17.23       19.78      2.68 o 
 -10   0   4      115.34       84.64      5.32 o 
  -9   0   4     3953.32     3638.64     44.96 o 
  -8   0   4      115.02       99.66      4.95 o 
  -7   0   4       41.45       44.44      3.08 o 
  -6   0   4     1158.11     1218.05     13.26 o 
  -5   0   4      748.73      671.04      9.13 o 
  -4   0   4     9160.84     9243.83     40.63 o 
  -3   0   4       14.69       14.95      1.32 o 
  -2   0   4       10.33       30.97      1.28 o 
  -1   0   4     9208.57     8879.92     26.64 o 
   0   0   4       30.20       30.23      1.69 o 
   1   0   4     1411.93     1425.37     17.45 o 
   2   0   4    10295.52    10437.46     38.56 o 
   3   0   4    11516.03    11965.08     68.76 o 
   4   0   4     1918.64     2069.95     20.92 o 
   5   0   4      346.14      356.76      9.13 o 
   6   0   4      821.84      787.22     15.70 o 
   7   0   4      526.98      517.81     14.97 o 
   8   0   4      295.86      322.47     12.31 o 
   9   0   4     1956.45     1929.06     31.32 o 
  10   0   4      139.30      120.78      9.90 o 
  11   0   4       25.63       21.71      4.78 o 
  12   0   4       52.87       62.87      8.13 o 
  13   0   4        8.37        8.25      4.96 o 
  14   0   4       87.79       87.13     19.78 o 
 -15   1   4      249.11      266.56     18.88 o 
 -14   1   4       19.29       22.52      3.14 o 
 -13   1   4       24.65       16.14      2.92 o 
 -12   1   4       51.22       44.65      3.07 o 
 -11   1   4       13.31       13.94      1.87 o 
 -10   1   4       94.01       69.31      3.59 o 
  -9   1   4      607.03      606.11     10.29 o 
  -8   1   4       96.21       88.64      5.00 o 
  -7   1   4       60.91       63.09      2.52 o 
  -6   1   4      213.20      209.69      4.12 o 
  -5   1   4      194.91      203.80      3.56 o 
  -4   1   4      287.95      256.84      3.92 o 
  -3   1   4      165.88      152.83      2.63 o 
  -2   1   4      433.68      463.38      3.85 o 
  -1   1   4       63.32       51.96      1.68 o 
   0   1   4      127.93      123.77      2.50 o 
   1   1   4     1245.41     1379.96      8.16 o 
   2   1   4     3924.81     3937.54     16.91 o 
   3   1   4      354.36      351.61      6.26 o 
   4   1   4      200.67      197.79      4.63 o 
   5   1   4       16.60       13.45      1.39 o 
   6   1   4        8.14        9.61      1.46 o 
   7   1   4      394.96      411.30      8.92 o 
   8   1   4      231.55      251.83      7.18 o 
   9   1   4       32.59       30.15      2.98 o 
  10   1   4       21.45       15.81      2.47 o 
  11   1   4      139.04      134.19      7.59 o 
  12   1   4       17.36       12.71      3.04 o 
  13   1   4      457.50      478.28     14.71 o 
  14   1   4       62.95       64.04     12.57 o 
 -15   2   4       15.58       16.15      4.96 o 
 -14   2   4        0.15       -0.23      1.98 o 
 -13   2   4      241.17      253.31      8.34 o 
 -12   2   4      438.48      460.03     10.57 o 
 -11   2   4      137.35      154.29      5.16 o 
 -10   2   4        1.63        0.56      1.31 o 
  -9   2   4       49.91       61.05      3.06 o 
  -8   2   4      244.98      266.27      6.85 o 
  -7   2   4      151.77      160.90      4.77 o 
  -6   2   4       12.86       11.16      1.06 o 
  -5   2   4      297.07      249.02      3.51 o 
  -4   2   4     1711.60     1753.89     11.39 o 
  -3   2   4      235.10      227.61      4.17 o 
  -2   2   4     5167.66     5293.47     22.87 o 
  -1   2   4      458.57      443.22      4.40 o 
   0   2   4       12.49       10.01      0.87 o 
   1   2   4      150.98      149.60      2.94 o 
   2   2   4     2340.89     2418.91     12.71 o 
   3   2   4       11.41       14.18      1.24 o 
   4   2   4       43.95       54.41      2.59 o 
   5   2   4        6.73       12.62      1.33 o 
   6   2   4      915.40      900.82     11.31 o 
   7   2   4      485.29      509.51      9.84 o 
   8   2   4      214.95      231.81      6.98 o 
   9   2   4      372.34      363.41      9.01 o 
  10   2   4      126.32      124.63      6.53 o 
  11   2   4      202.85      218.10      9.70 o 
  12   2   4        0.01       -1.51      4.43 o 
  13   2   4        0.86        4.90      2.98 o 
 -15   3   4      543.32      584.30     17.98 o 
 -14   3   4      387.72      417.15     11.26 o 
 -13   3   4       99.04      109.92      5.83 o 
 -12   3   4        0.84        3.40      1.85 o 
 -11   3   4      585.21      558.46     10.78 o 
 -10   3   4       17.05       11.38      1.58 o 
  -9   3   4      285.78      297.13      6.56 o 
  -8   3   4     1591.08     1599.63     15.61 o 
  -7   3   4     1268.01     1195.17     10.71 o 
  -6   3   4       69.43       74.12      2.29 o 
  -5   3   4     2465.94     2407.81     13.60 o 
  -4   3   4      248.48      252.57      4.50 o 
  -3   3   4      267.82      265.00      4.40 o 
  -2   3   4       32.36       32.95      1.58 o 
  -1   3   4      120.19       93.07      2.35 o 
   0   3   4       10.08        4.16      0.64 o 
   1   3   4      749.27      782.36      7.31 o 
   2   3   4     1357.62     1249.75      9.99 o 
   3   3   4     3108.45     2964.42     18.42 o 
   4   3   4      166.25      160.27      4.16 o 
   5   3   4       59.02       62.11      2.77 o 
   6   3   4     1079.79     1008.12     11.70 o 
   7   3   4      104.28      121.06      4.70 o 
   8   3   4       78.98       81.83      4.60 o 
   9   3   4      277.90      281.08      8.69 o 
  10   3   4      626.96      616.00     14.43 o 
  11   3   4      290.57      292.04     10.44 o 
  12   3   4       87.62      100.74      6.65 o 
  13   3   4      899.92      893.55     21.64 o 
 -15   4   4      178.43      187.17     11.32 o 
 -14   4   4        5.56        2.53      2.48 o 
 -13   4   4       17.83       16.84      3.21 o 
 -12   4   4       25.73       30.39      2.89 o 
 -11   4   4      297.13      291.97      7.55 o 
 -10   4   4       11.67       12.06      1.94 o 
  -9   4   4      204.39      185.64      5.27 o 
  -8   4   4       81.46       92.97      3.45 o 
  -7   4   4      175.42      187.78      4.46 o 
  -6   4   4        1.12        1.60      0.69 o 
  -5   4   4     1178.87     1168.62     10.26 o 
  -4   4   4      305.02      303.91      4.98 o 
  -3   4   4      305.24      308.21      3.94 o 
  -2   4   4      627.99      661.61      8.75 o 
  -1   4   4       12.78        9.19      0.93 o 
   0   4   4        4.04        6.28      0.99 o 
   1   4   4      856.10      914.13      8.54 o 
   2   4   4       29.31       28.62      1.91 o 
   3   4   4       76.78       82.88      3.09 o 
   4   4   4        4.51        7.25      1.23 o 
   5   4   4      301.65      319.35      6.63 o 
   6   4   4      927.41      875.40     11.69 o 
   7   4   4      252.13      248.29      7.47 o 
   8   4   4       42.29       43.88      3.31 o 
   9   4   4       71.67       73.01      4.37 o 
  10   4   4       20.36       19.23      2.73 o 
  11   4   4        0.47       -0.80      2.49 o 
  12   4   4       38.07       42.78      4.56 o 
  13   4   4        4.87        3.78      4.83 o 
 -15   5   4      201.95      219.00     12.28 o 
 -14   5   4        0.72        0.17      3.19 o 
 -13   5   4      716.15      762.34     14.99 o 
 -12   5   4      114.12      125.57      5.62 o 
 -11   5   4       15.70       16.66      2.32 o 
 -10   5   4        5.86        3.47      1.59 o 
  -9   5   4      245.97      252.03      7.62 o 
  -8   5   4      447.75      475.55      7.53 o 
  -7   5   4     2755.22     2729.25     18.25 o 
  -6   5   4     2349.14     2289.08     16.21 o 
  -5   5   4      746.46      724.67      8.50 o 
  -4   5   4       53.38       72.41      2.41 o 
  -3   5   4       46.15       50.63      2.52 o 
  -2   5   4       43.81       42.27      2.01 o 
  -1   5   4      201.46      179.09      3.46 o 
   0   5   4     1685.14     1795.07     11.26 o 
   1   5   4        5.02        3.01      0.92 o 
   2   5   4     3045.08     3070.74     17.63 o 
   3   5   4      285.00      271.22      5.59 o 
   4   5   4       14.58       20.50      1.75 o 
   5   5   4      694.22      677.02      9.95 o 
   6   5   4      186.36      161.90      5.23 o 
   7   5   4       36.47       37.92      3.22 o 
   8   5   4      274.04      269.63      8.84 o 
   9   5   4       65.80       64.73      4.25 o 
  10   5   4     1078.25     1098.15     16.77 o 
  11   5   4       32.10       32.31      3.70 o 
  12   5   4      133.58      135.05      8.28 o 
  13   5   4       36.64       39.85      6.20 o 
 -15   6   4      623.11      643.93     29.37 o 
 -14   6   4       95.66      116.74     10.17 o 
 -13   6   4       18.82        9.67      2.59 o 
 -12   6   4     2287.76     2370.05     26.60 o 
 -11   6   4      212.98      201.05      7.01 o 
 -10   6   4      167.64      169.31      6.27 o 
  -9   6   4       80.32       76.23      4.11 o 
  -8   6   4        4.11        2.36      1.55 o 
  -7   6   4      519.07      522.07      7.65 o 
  -6   6   4      577.36      607.89      8.76 o 
  -5   6   4     1526.96     1451.16     12.04 o 
  -4   6   4     1835.19     1773.91     10.42 o 
  -3   6   4      315.06      338.07      5.21 o 
  -2   6   4      270.98      221.40      4.00 o 
  -1   6   4     3266.95     3150.88     15.59 o 
   0   6   4      656.37      694.57      7.88 o 
   1   6   4     1152.22     1106.47      8.11 o 
   2   6   4      423.14      415.27      6.70 o 
   3   6   4        4.60        4.20      1.16 o 
   4   6   4      281.94      330.30      6.74 o 
   5   6   4      427.37      446.74      7.61 o 
   6   6   4      650.93      614.06     11.70 o 
   7   6   4      394.73      426.62     10.20 o 
   8   6   4       92.16      101.00      5.54 o 
   9   6   4      225.52      231.05      8.75 o 
  10   6   4     2769.26     2729.39     26.99 o 
  11   6   4      652.68      630.42     14.45 o 
  12   6   4      790.29      766.47     18.62 o 
  13   6   4       76.73      101.44     20.71 o 
 -14   7   4       65.66       74.67      6.94 o 
 -13   7   4        0.65       -1.74      2.33 o 
 -12   7   4      373.57      387.23     10.90 o 
 -11   7   4       76.06       77.28      5.19 o 
 -10   7   4       64.82       65.77      4.10 o 
  -9   7   4      357.32      362.26      8.90 o 
  -8   7   4      134.24      128.79      5.12 o 
  -7   7   4     2252.79     2173.25     19.33 o 
  -6   7   4     1584.17     1593.05     13.61 o 
  -5   7   4       32.14       43.92      2.35 o 
  -4   7   4       54.52       49.55      1.55 o 
  -3   7   4       67.00       78.13      2.46 o 
  -2   7   4      725.53      752.31      8.06 o 
  -1   7   4      139.38      162.74      3.80 o 
   0   7   4      272.00      276.42      5.44 o 
   1   7   4       94.69      120.73      2.95 o 
   2   7   4      168.69      170.69      4.47 o 
   3   7   4       30.85       31.45      2.18 o 
   4   7   4      799.07      797.29      9.78 o 
   5   7   4       45.28       54.15      2.76 o 
   6   7   4       71.00       86.59      4.40 o 
   7   7   4      420.55      391.20      9.92 o 
   8   7   4       15.96       14.61      2.44 o 
   9   7   4      240.40      253.63      8.37 o 
  10   7   4        0.01        1.74      2.27 o 
  11   7   4        5.97        6.91      2.33 o 
  12   7   4      111.48      107.64      6.47 o 
 -14   8   4        6.57       12.60      6.33 o 
 -13   8   4        8.90        5.59      2.92 o 
 -12   8   4      949.97      944.14     19.47 o 
 -11   8   4      632.50      634.96     13.64 o 
 -10   8   4      317.51      320.70      9.75 o 
  -9   8   4      355.55      362.23      8.72 o 
  -8   8   4      428.35      415.29      9.33 o 
  -7   8   4       86.45       93.09      4.12 o 
  -6   8   4      162.70      149.11      4.86 o 
  -5   8   4      482.77      502.30      7.75 o 
  -4   8   4      520.40      482.70      6.90 o 
  -3   8   4      330.99      344.19      6.85 o 
  -2   8   4     1654.72     1600.49     12.69 o 
  -1   8   4     1662.24     1546.19     14.82 o 
   0   8   4      632.79      620.84      8.06 o 
   1   8   4       79.56       79.28      2.39 o 
   2   8   4      155.96      146.16      3.80 o 
   3   8   4       14.38       14.81      1.45 o 
   4   8   4      402.14      422.51      8.05 o 
   5   8   4        6.78        6.90      1.63 o 
   6   8   4      697.27      714.47     12.55 o 
   7   8   4        2.18        3.54      1.98 o 
   8   8   4       70.89       62.22      4.13 o 
   9   8   4      262.75      270.08      8.74 o 
  10   8   4      740.21      717.46     15.74 o 
  11   8   4        7.79        3.27      2.18 o 
  12   8   4       58.57       54.24      7.13 o 
 -13   9   4      142.33      146.97     11.30 o 
 -12   9   4        0.34       -0.50      3.63 o 
 -11   9   4      313.18      309.88     11.05 o 
 -10   9   4      113.61      113.30      6.01 o 
  -9   9   4      727.73      727.77     14.28 o 
  -8   9   4     1652.45     1646.84     18.22 o 
  -7   9   4      319.69      347.78      7.74 o 
  -6   9   4      428.59      417.89      8.03 o 
  -5   9   4     1147.02     1126.37     13.26 o 
  -4   9   4      140.22      141.28      4.14 o 
  -3   9   4      397.28      394.21      6.04 o 
  -2   9   4        0.34        2.41      1.15 o 
  -1   9   4      256.57      246.20      5.68 o 
   0   9   4     2363.60     2384.93     16.21 o 
   1   9   4       31.62       27.37      1.86 o 
   2   9   4     1867.73     1858.34     13.90 o 
   3   9   4     1067.53     1056.03     10.27 o 
   4   9   4       14.20       12.37      2.04 o 
   5   9   4       28.45       26.86      3.45 o 
   6   9   4      642.43      608.74     11.35 o 
   7   9   4       28.07       29.72      2.78 o 
   8   9   4       28.51       36.66      3.27 o 
   9   9   4      213.93      208.97      8.43 o 
  10   9   4      244.82      263.67      9.72 o 
  11   9   4      102.76       97.27      6.64 o 
  12   9   4       49.99       64.37      9.84 o 
 -13  10   4       24.60       34.64     12.47 o 
 -12  10   4        3.20        7.08      2.89 o 
 -11  10   4      246.38      243.31     10.07 o 
 -10  10   4       22.34       21.76      3.64 o 
  -9  10   4      113.09      124.55      6.59 o 
  -8  10   4        3.34        4.29      1.83 o 
  -7  10   4      579.05      593.54     10.34 o 
  -6  10   4      802.01      761.23     10.85 o 
  -5  10   4      414.56      383.52      7.58 o 
  -4  10   4      179.22      183.70      5.67 o 
  -3  10   4       75.45       68.72      2.77 o 
  -2  10   4       58.52       60.14      2.53 o 
  -1  10   4      113.20      111.71      3.43 o 
   0  10   4      129.28      124.85      3.60 o 
   1  10   4     1898.88     1857.53     16.61 o 
   2  10   4      164.16      161.07      4.57 o 
   3  10   4       12.39       11.00      1.78 o 
   4  10   4        6.04        3.77      1.48 o 
   5  10   4       85.64       88.74      4.07 o 
   6  10   4       10.88       10.14      1.74 o 
   7  10   4      302.31      276.96      8.16 o 
   8  10   4       87.76       91.69      5.50 o 
   9  10   4        3.93        4.72      2.17 o 
  10  10   4        6.71        5.31      2.59 o 
  11  10   4      237.72      227.02     10.12 o 
  12  10   4       16.23       14.95      4.81 o 
 -12  11   4      209.33      233.67     13.79 o 
 -11  11   4       26.78       22.22      3.98 o 
 -10  11   4       35.25       34.85      4.02 o 
  -9  11   4      113.65      112.66      7.04 o 
  -8  11   4      362.49      346.85     10.79 o 
  -7  11   4      725.73      713.67     15.01 o 
  -6  11   4       28.26       36.26      2.53 o 
  -5  11   4      747.24      733.65     10.78 o 
  -4  11   4        5.05        7.80      1.56 o 
  -3  11   4       35.15       36.64      2.34 o 
  -2  11   4        0.05        0.22      1.20 o 
  -1  11   4        0.08        1.50      1.18 o 
   0  11   4       43.29       42.58      2.56 o 
   1  11   4      203.54      218.61      5.57 o 
   2  11   4     1540.03     1494.76     14.60 o 
   3  11   4      498.70      488.02      9.20 o 
   4  11   4       32.95       29.63      2.76 o 
   5  11   4       72.24       81.51      4.34 o 
   6  11   4      219.93      216.77      7.09 o 
   7  11   4      118.62      111.06      5.71 o 
   8  11   4       87.58       87.61      5.50 o 
   9  11   4       34.16       32.55      3.68 o 
  10  11   4      253.14      245.58     10.38 o 
  11  11   4      102.67       97.80     10.13 o 
 -12  12   4      936.14      947.14     44.32 o 
 -11  12   4       99.36       91.04      6.64 o 
 -10  12   4      534.45      571.63     15.63 o 
  -9  12   4      139.70      145.97      8.10 o 
  -8  12   4       25.63       22.02      3.30 o 
  -7  12   4        8.72        3.40      1.82 o 
  -6  12   4      253.83      252.98      7.93 o 
  -5  12   4        1.97        5.75      1.87 o 
  -4  12   4     1705.00     1533.33     16.70 o 
  -3  12   4      362.88      296.36      6.82 o 
  -2  12   4      329.50      329.51      6.94 o 
  -1  12   4      892.76      880.41     14.08 o 
   0  12   4       20.89       16.91      2.05 o 
   1  12   4      751.62      734.37     10.90 o 
   2  12   4     1924.45     1926.31     17.18 o 
   3  12   4     1679.13     1660.05     18.63 o 
   4  12   4      381.52      370.24      8.66 o 
   5  12   4      306.46      305.46      8.79 o 
   6  12   4      647.36      649.02     14.97 o 
   7  12   4      362.06      362.30     11.59 o 
   8  12   4      177.77      158.81      7.27 o 
   9  12   4      706.86      749.63     17.81 o 
  10  12   4      157.43      160.89     10.24 o 
  11  12   4       21.76       31.34      9.33 o 
 -12  13   4       23.53        5.78      8.19 o 
 -11  13   4       30.65       15.82      7.33 o 
 -10  13   4      115.09      134.93      7.86 o 
  -9  13   4       14.95       11.46      2.98 o 
  -8  13   4        3.74        5.23      2.52 o 
  -7  13   4      165.10      160.49      7.68 o 
  -6  13   4        8.76        5.83      2.11 o 
  -5  13   4      290.61      289.98      7.75 o 
  -4  13   4       18.70       14.94      2.09 o 
  -3  13   4      190.34      187.28      6.26 o 
  -2  13   4      189.01      176.59      5.93 o 
  -1  13   4      315.36      302.77      8.04 o 
   0  13   4       23.56       20.01      2.40 o 
   1  13   4       12.91       14.02      2.01 o 
   2  13   4      288.12      274.10      7.00 o 
   3  13   4      393.97      387.91      8.22 o 
   4  13   4      105.98      101.43      4.52 o 
   5  13   4      138.70      124.94      5.39 o 
   6  13   4      116.28      110.41      6.24 o 
   7  13   4      576.19      601.95     15.46 o 
   8  13   4        4.35        4.00      2.77 o 
   9  13   4      664.25      676.47     17.50 o 
  10  13   4        3.33        7.24      5.60 o 
 -11  14   4      137.27      187.51     28.03 o 
 -10  14   4        5.12        4.24      4.59 o 
  -9  14   4      769.74      763.35     19.37 o 
  -8  14   4      279.05      287.49     11.60 o 
  -7  14   4        0.02        4.01      2.70 o 
  -6  14   4        1.69        2.85      2.43 o 
  -5  14   4      415.89      434.16     11.74 o 
  -4  14   4      720.92      708.95     12.53 o 
  -3  14   4      263.94      276.38      7.80 o 
  -2  14   4      628.36      617.63     12.15 o 
  -1  14   4      156.83      164.68      6.97 o 
   0  14   4       63.09       57.40      4.11 o 
   1  14   4       22.44       16.58      2.31 o 
   2  14   4      110.35      105.37      5.36 o 
   3  14   4      149.86      168.12      6.75 o 
   4  14   4        9.10        8.51      2.05 o 
   5  14   4      102.00       97.67      5.52 o 
   6  14   4      349.74      348.58     12.86 o 
   7  14   4      306.36      304.30     10.66 o 
   8  14   4       66.36       65.15      5.66 o 
   9  14   4      644.25      641.46     21.21 o 
  -9  15   4      309.19      267.57     24.21 o 
  -8  15   4      129.15      143.51      9.20 o 
  -7  15   4       77.43       72.66      6.10 o 
  -6  15   4       16.38       15.17      3.89 o 
  -5  15   4      481.96      489.65     12.19 o 
  -4  15   4      143.97      145.54      6.37 o 
  -3  15   4        2.86        6.84      2.07 o 
  -2  15   4      320.65      327.67     10.23 o 
  -1  15   4      110.90      109.91      7.09 o 
   0  15   4       82.77       74.76      5.29 o 
   1  15   4        5.39        2.64      2.28 o 
   2  15   4       44.30       42.50      3.68 o 
   3  15   4      896.17      908.04     19.34 o 
   4  15   4      450.73      483.93     12.79 o 
   5  15   4        9.29       10.17      2.58 o 
   6  15   4      333.94      319.77     10.85 o 
   7  15   4       25.70       19.69      3.16 o 
   8  15   4       26.39       34.80      5.65 o 
  -8  16   4        3.90       -9.92     10.24 o 
  -7  16   4      412.11      396.72     14.09 o 
  -6  16   4       62.43       59.46      5.21 o 
  -5  16   4        0.10        3.52      2.27 o 
  -4  16   4        8.70       10.17      2.27 o 
  -3  16   4       12.43       13.52      2.35 o 
  -2  16   4       24.01       22.04      2.90 o 
  -1  16   4      368.31      364.81     11.76 o 
   0  16   4       74.36       61.73      4.80 o 
   1  16   4      236.25      267.05     10.99 o 
   2  16   4      684.07      696.70     17.71 o 
   3  16   4      137.74      141.72      8.06 o 
   4  16   4       14.12        6.03      2.77 o 
   5  16   4       93.54       98.24      8.98 o 
   6  16   4        1.17        3.98      4.15 o 
   7  16   4       36.21       34.84      7.92 o 
   8  16   4       32.22       13.52      6.15 o 
  -7  17   4      331.63      366.81     37.63 o 
  -6  17   4      158.46      173.11      9.86 o 
  -5  17   4      442.69      463.84     13.36 o 
  -4  17   4        0.48        3.77      2.17 o 
  -3  17   4        3.53        3.58      2.20 o 
  -2  17   4      111.35      107.02      6.48 o 
  -1  17   4        0.79       -0.01      2.34 o 
   0  17   4      124.33      129.11      7.94 o 
   1  17   4        6.29        7.05      3.14 o 
   2  17   4      652.23      679.09     18.11 o 
   3  17   4      396.65      426.52     15.56 o 
   4  17   4        0.17       -0.51      3.56 o 
   5  17   4       89.26       84.21     12.95 o 
   6  17   4        4.82       -0.44      4.80 o 
   7  17   4       44.05       44.41     14.41 o 
  -6  18   4       39.86       48.32     14.21 o 
  -5  18   4      512.74      475.45     19.32 o 
  -4  18   4       39.07       45.17      4.87 o 
  -3  18   4       24.12       31.55      4.20 o 
  -2  18   4       24.41       22.42      3.29 o 
  -1  18   4      310.67      315.43     11.72 o 
   0  18   4       84.57       80.22      6.44 o 
   1  18   4       14.48        9.03      3.92 o 
   2  18   4        3.43       -0.48      3.41 o 
   3  18   4        0.05        0.09      4.08 o 
   4  18   4        3.40        8.24      8.29 o 
  -4  19   4      288.15      314.62     21.03 o 
  -3  19   4       74.02       77.40      9.23 o 
  -2  19   4      572.68      587.83     27.58 o 
  -1  19   4      351.20      367.24     26.92 o 
   0  19   4       26.12       29.75     11.44 o 
   1  19   4      125.26      146.18     17.63 o 
   2  19   4       71.01       66.56     12.63 o 
 -15   1   5      644.61      649.90     35.21 o 
 -14   1   5       78.18       77.76      7.89 o 
 -13   1   5       73.46       77.87      5.08 o 
 -12   1   5      144.49      142.73      5.73 o 
 -11   1   5        2.28        1.95      1.42 o 
 -10   1   5     1334.49     1277.55     16.03 o 
  -9   1   5      303.01      343.23      7.51 o 
  -8   1   5      210.59      188.17      5.14 o 
  -7   1   5      402.30      360.22      6.22 o 
  -6   1   5     2439.64     2395.32     14.88 o 
  -5   1   5      670.18      656.74      6.91 o 
  -4   1   5        0.15        1.09      0.54 o 
  -3   1   5      101.48       99.61      2.45 o 
  -2   1   5     2020.31     1977.94     11.05 o 
  -1   1   5        4.06        1.35      0.74 o 
   0   1   5        0.04        0.79      0.75 o 
   1   1   5      410.66      332.96      6.74 o 
   2   1   5     4069.67     4014.78     18.55 o 
   3   1   5       74.05       71.32      2.93 o 
   4   1   5      403.76      436.08      7.47 o 
   5   1   5      706.88      717.71      9.98 o 
   6   1   5      271.97      272.40      6.70 o 
   7   1   5       66.04       69.34      4.27 o 
   8   1   5       81.19       85.08      4.95 o 
   9   1   5      775.93      759.63     14.84 o 
  10   1   5        0.07        2.20      2.27 o 
  11   1   5        0.06       -1.35      2.54 o 
  12   1   5      358.50      378.93     13.95 o 
  13   1   5      361.12      336.41     21.69 o 
 -15   2   5      467.80      534.26     44.59 o 
 -14   2   5      605.15      580.85     14.50 o 
 -13   2   5     1190.31     1226.29     21.44 o 
 -12   2   5      325.56      309.50      9.80 o 
 -11   2   5        1.50        3.02      1.69 o 
 -10   2   5      184.35      202.96      6.40 o 
  -9   2   5      686.70      609.82      9.97 o 
  -8   2   5       79.43       82.89      3.56 o 
  -7   2   5       12.02       13.33      1.71 o 
  -6   2   5      759.26      736.93      7.88 o 
  -5   2   5      528.16      499.02      6.56 o 
  -4   2   5      160.12      160.17      3.77 o 
  -3   2   5     2726.07     2742.11     15.85 o 
  -2   2   5     1464.88     1405.63     10.31 o 
  -1   2   5      198.11      183.46      3.15 o 
   0   2   5       12.54       16.27      1.24 o 
   1   2   5       25.37       26.18      1.54 o 
   2   2   5      195.72      208.55      4.48 o 
   3   2   5      130.44      144.66      4.47 o 
   4   2   5     1447.67     1512.94     13.92 o 
   5   2   5     1079.44     1041.91     12.32 o 
   6   2   5      648.50      625.42      9.66 o 
   7   2   5        2.21        4.94      1.61 o 
   8   2   5      378.62      362.72      9.23 o 
   9   2   5      401.62      422.75     12.45 o 
  10   2   5      208.24      192.81      8.50 o 
  11   2   5        0.56        1.76      2.49 o 
  12   2   5        8.34        4.90      2.65 o 
  13   2   5        0.91        0.21      5.43 o 
 -15   3   5       26.56        8.04     17.91 o 
 -14   3   5      140.47      154.80      9.12 o 
 -13   3   5       75.09       83.96      7.40 o 
 -12   3   5       44.25       50.01      4.38 o 
 -11   3   5        3.62        1.24      1.82 o 
 -10   3   5      335.16      343.39      8.37 o 
  -9   3   5      411.89      427.87      8.08 o 
  -8   3   5      329.85      341.28      6.86 o 
  -7   3   5      169.63      175.41      4.92 o 
  -6   3   5       65.30       63.89      2.68 o 
  -5   3   5      407.84      421.55      6.46 o 
  -4   3   5        0.27        0.51      0.96 o 
  -3   3   5      458.51      485.81      6.58 o 
  -2   3   5      122.51      129.05      3.12 o 
  -1   3   5      316.88      344.59      4.71 o 
   0   3   5      104.84      119.89      3.01 o 
   1   3   5      464.28      469.69      7.58 o 
   2   3   5       29.38       28.72      1.68 o 
   3   3   5        3.69        5.13      1.08 o 
   4   3   5      146.98      153.93      4.40 o 
   5   3   5      116.93      135.26      4.47 o 
   6   3   5       18.53       21.07      2.05 o 
   7   3   5        0.02        0.64      1.75 o 
   8   3   5        5.27        5.99      2.05 o 
   9   3   5        0.02        0.10      2.50 o 
  10   3   5        9.89        7.64      2.63 o 
  11   3   5      149.55      142.70      8.25 o 
  12   3   5        3.06        4.38      2.93 o 
  13   3   5        2.72        6.65      6.32 o 
 -15   4   5        4.90        2.68      3.80 o 
 -14   4   5       76.09       61.33      6.06 o 
 -13   4   5      690.98      703.83     17.82 o 
 -12   4   5      974.56     1035.39     20.76 o 
 -11   4   5        0.07        1.27      1.74 o 
 -10   4   5      611.06      636.76     13.05 o 
  -9   4   5        5.12        5.90      1.90 o 
  -8   4   5      168.96      149.01      4.79 o 
  -7   4   5      426.82      428.39      7.70 o 
  -6   4   5      585.93      599.66      8.07 o 
  -5   4   5      428.11      445.68      6.82 o 
  -4   4   5       78.48       74.96      2.86 o 
  -3   4   5      574.79      548.26      5.89 o 
  -2   4   5     1610.22     1524.32     12.40 o 
  -1   4   5      161.16      147.50      3.21 o 
   0   4   5       26.68       32.72      1.53 o 
   1   4   5      280.90      296.91      4.58 o 
   2   4   5       41.41       36.93      1.97 o 
   3   4   5      112.18      118.90      3.64 o 
   4   4   5       24.64       22.89      1.91 o 
   5   4   5     2652.46     2619.23     18.96 o 
   6   4   5       53.99       55.56      2.96 o 
   7   4   5       82.39       88.10      4.59 o 
   8   4   5      541.16      556.65     12.48 o 
   9   4   5     1704.51     1739.64     22.87 o 
  10   4   5      213.36      199.70      8.75 o 
  11   4   5      474.71      447.66     13.57 o 
  12   4   5       41.59       36.13      4.53 o 
 -14   5   5        2.28        7.94      3.65 o 
 -13   5   5      217.75      245.31     11.63 o 
 -12   5   5       95.99       94.59      7.05 o 
 -11   5   5        9.83        7.50      2.03 o 
 -10   5   5      983.76      984.49     16.39 o 
  -9   5   5     1851.86     1830.23     21.52 o 
  -8   5   5       29.89       21.74      2.14 o 
  -7   5   5      421.45      432.75      7.76 o 
  -6   5   5     2845.78     2729.42     17.82 o 
  -5   5   5       56.00       50.53      2.23 o 
  -4   5   5      377.42      395.83      6.44 o 
  -3   5   5        5.54        4.10      1.02 o 
  -2   5   5      280.84      262.56      5.33 o 
  -1   5   5       59.24       82.74      2.63 o 
   0   5   5     1065.67     1095.48     10.09 o 
   1   5   5     2137.99     2089.29     13.73 o 
   2   5   5      260.81      225.28      5.00 o 
   3   5   5        0.53        1.30      1.09 o 
   4   5   5       53.63       53.69      2.71 o 
   5   5   5      535.55      543.34      9.02 o 
   6   5   5       23.66       15.85      1.94 o 
   7   5   5      459.76      456.83     10.37 o 
   8   5   5       26.39       29.16      3.09 o 
   9   5   5      132.92      139.85      6.74 o 
  10   5   5        0.09       -2.34      2.34 o 
  11   5   5        4.47        3.27      2.34 o 
  12   5   5      826.59      822.65     29.04 o 
 -14   6   5        6.27        6.69      3.74 o 
 -13   6   5       58.34       48.43      4.74 o 
 -12   6   5       27.26       24.82      3.58 o 
 -11   6   5       12.47       14.20      2.58 o 
 -10   6   5      155.91      155.80      6.38 o 
  -9   6   5        0.01       -0.77      1.82 o 
  -8   6   5       44.72       49.87      3.62 o 
  -7   6   5      459.69      447.69     10.13 o 
  -6   6   5      114.67      112.36      3.95 o 
  -5   6   5        2.82        3.14      1.06 o 
  -4   6   5       57.09       56.45      3.27 o 
  -3   6   5      420.88      411.69      7.51 o 
  -2   6   5       52.95       55.34      2.89 o 
  -1   6   5       53.67       56.62      2.20 o 
   0   6   5      180.57      187.21      4.96 o 
   1   6   5        5.99       10.50      1.37 o 
   2   6   5       43.03       51.73      2.65 o 
   3   6   5        9.89        7.37      1.35 o 
   4   6   5       61.46       57.23      3.11 o 
   5   6   5       98.39      103.47      4.24 o 
   6   6   5       16.01       14.78      2.38 o 
   7   6   5       25.15       32.38      3.14 o 
   8   6   5       22.35       23.98      2.76 o 
   9   6   5       51.62       55.66      4.18 o 
  10   6   5       28.79       35.64      3.73 o 
  11   6   5       44.11       50.31      5.00 o 
  12   6   5        8.91       11.28     12.28 o 
 -14   7   5       49.21        7.60      8.84 o 
 -13   7   5        4.12        3.75      3.12 o 
 -12   7   5      142.55      144.87      7.34 o 
 -11   7   5       10.36        8.58      2.20 o 
 -10   7   5      848.49      849.10     15.01 o 
  -9   7   5     1360.12     1325.81     18.93 o 
  -8   7   5        1.48        3.07      1.66 o 
  -7   7   5       26.33       35.85      3.13 o 
  -6   7   5     5090.60     4981.32     29.45 o 
  -5   7   5      241.20      228.40      5.83 o 
  -4   7   5      251.96      237.28      5.88 o 
  -3   7   5        2.14        6.36      1.25 o 
  -2   7   5      486.04      482.06      8.59 o 
  -1   7   5       56.18       68.43      2.93 o 
   0   7   5       34.11       45.23      2.39 o 
   1   7   5     6969.78     6897.41     27.38 o 
   2   7   5     2329.69     2301.13     16.77 o 
   3   7   5        0.61        0.00      1.32 o 
   4   7   5       42.21       45.53      2.89 o 
   5   7   5      855.38      866.23     13.81 o 
   6   7   5      105.49      104.97      5.61 o 
   7   7   5        3.84        2.28      1.89 o 
   8   7   5       51.39       49.54      4.30 o 
   9   7   5      740.06      738.96     14.73 o 
  10   7   5       13.67       11.76      2.39 o 
  11   7   5       86.21       85.26      6.06 o 
  12   7   5      587.85      581.62     34.53 o 
 -13   8   5       58.99       62.37      9.97 o 
 -12   8   5      314.21      342.55     11.40 o 
 -11   8   5       59.33       51.53      4.32 o 
 -10   8   5       32.60       37.25      3.68 o 
  -9   8   5       32.16       33.88      3.23 o 
  -8   8   5       44.39       40.74      3.39 o 
  -7   8   5       78.80       86.29      4.64 o 
  -6   8   5        0.35       -0.04      1.62 o 
  -5   8   5      215.68      222.11      6.33 o 
  -4   8   5       12.23        7.07      1.39 o 
  -3   8   5      533.45      553.81      8.66 o 
  -2   8   5     1094.73     1048.77     12.63 o 
  -1   8   5     1048.41     1054.33     11.38 o 
   0   8   5      322.35      322.31      6.31 o 
   1   8   5        1.34        1.08      1.23 o 
   2   8   5      689.03      708.70      9.55 o 
   3   8   5       20.37       30.39      2.44 o 
   4   8   5        2.79        1.96      1.49 o 
   5   8   5      560.72      572.58     12.54 o 
   6   8   5        2.63        1.78      1.72 o 
   7   8   5       35.84       40.65      4.05 o 
   8   8   5       14.98       11.09      2.41 o 
   9   8   5      311.38      312.70     10.32 o 
  10   8   5      386.15      378.70     11.34 o 
  11   8   5      112.82       99.01      9.11 o 
  12   8   5      313.86      332.85     25.98 o 
 -13   9   5       59.80       73.48     13.45 o 
 -12   9   5        4.44        1.87      2.32 o 
 -11   9   5       73.61       77.78      5.86 o 
 -10   9   5      151.65      163.72      7.54 o 
  -9   9   5      426.83      423.89     11.31 o 
  -8   9   5       58.20       51.87      3.75 o 
  -7   9   5       58.68       66.18      3.99 o 
  -6   9   5      210.88      227.58      6.70 o 
  -5   9   5      311.71      300.51      7.54 o 
  -4   9   5      387.17      407.06      8.66 o 
  -3   9   5      226.37      216.82      5.63 o 
  -2   9   5       57.72       63.15      3.19 o 
  -1   9   5       57.10       60.50      3.49 o 
   0   9   5      321.87      320.41      6.22 o 
   1   9   5        4.05        5.52      1.20 o 
   2   9   5      110.52      111.67      3.91 o 
   3   9   5       13.02       15.13      1.77 o 
   4   9   5       60.76       61.08      4.29 o 
   5   9   5      463.11      463.50     11.06 o 
   6   9   5       18.42       17.60      2.58 o 
   7   9   5        2.90        3.01      2.18 o 
   8   9   5       24.35       27.00      3.25 o 
   9   9   5        0.25       -1.48      2.75 o 
  10   9   5        2.04        2.03      2.42 o 
  11   9   5        0.97       -4.11      4.11 o 
 -13  10   5      524.37      540.51     45.49 o 
 -12  10   5      190.44      215.05     17.04 o 
 -11  10   5        0.37       -1.28      2.62 o 
 -10  10   5      183.54      172.17      8.91 o 
  -9  10   5       58.94       64.74      5.34 o 
  -8  10   5        0.28        2.59      1.92 o 
  -7  10   5      157.81      161.57      6.70 o 
  -6  10   5      475.86      466.35     10.11 o 
  -5  10   5      663.94      667.08     11.91 o 
  -4  10   5      165.54      135.58      5.17 o 
  -3  10   5     1715.82     1652.91     16.79 o 
  -2  10   5     1434.35     1406.13     15.73 o 
  -1  10   5       25.81       28.32      2.32 o 
   0  10   5        4.15        4.08      1.58 o 
   1  10   5      109.58      114.56      4.19 o 
   2  10   5       49.83       52.28      3.22 o 
   3  10   5      301.25      298.06      9.81 o 
   4  10   5       40.78       35.06      3.15 o 
   5  10   5      933.72      893.98     15.62 o 
   6  10   5      265.68      267.60      8.48 o 
   7  10   5      104.38       97.46      5.60 o 
   8  10   5      480.05      503.35     13.93 o 
   9  10   5     1002.66     1005.60     21.51 o 
  10  10   5        7.76        6.40      4.49 o 
  11  10   5        5.36        1.19      3.92 o 
 -12  11   5       23.68       15.49      7.20 o 
 -11  11   5       69.98       66.37      6.12 o 
 -10  11   5      394.00      416.39     14.06 o 
  -9  11   5       46.69       40.88      4.65 o 
  -8  11   5     1090.29     1121.44     21.66 o 
  -7  11   5        4.82        4.99      2.16 o 
  -6  11   5      114.63      121.07      5.07 o 
  -5  11   5      155.13      169.24      5.85 o 
  -4  11   5       17.65       15.38      2.11 o 
  -3  11   5      106.75       96.95      4.27 o 
  -2  11   5        6.83        7.29      2.46 o 
  -1  11   5       86.65       79.03      4.48 o 
   0  11   5      295.01      293.95      7.31 o 
   1  11   5      148.29      141.83      5.01 o 
   2  11   5      388.15      384.63      8.02 o 
   3  11   5        3.18        3.74      1.88 o 
   4  11   5       31.12       35.13      4.79 o 
   5  11   5        0.74        2.50      2.08 o 
   6  11   5      171.78      171.52      7.39 o 
   7  11   5        3.36        2.73      2.45 o 
   8  11   5       41.40       42.46      4.62 o 
   9  11   5      443.54      445.67     14.83 o 
  10  11   5      170.02      189.53     27.56 o 
 -12  12   5       45.88       47.65     15.98 o 
 -11  12   5       35.89       26.35      5.74 o 
 -10  12   5      460.76      462.80     16.09 o 
  -9  12   5        0.00        1.06      2.71 o 
  -8  12   5      107.87      120.63      7.43 o 
  -7  12   5      320.94      352.90     11.26 o 
  -6  12   5      182.48      181.63      7.03 o 
  -5  12   5      183.21      169.03      6.35 o 
  -4  12   5        0.30        1.43      1.56 o 
  -3  12   5       75.53       77.23      3.91 o 
  -2  12   5      324.60      299.16      7.76 o 
  -1  12   5        9.39        9.42      1.75 o 
   0  12   5      128.34      139.21      5.23 o 
   1  12   5      948.52      950.21     14.30 o 
   2  12   5      565.02      579.31     11.23 o 
   3  12   5        1.16        0.15      2.77 o 
   4  12   5       26.86       31.62      3.04 o 
   5  12   5      423.64      436.48     11.59 o 
   6  12   5       26.96       24.63      3.54 o 
   7  12   5       63.37       63.19      5.11 o 
   8  12   5      358.36      326.85     12.51 o 
   9  12   5        0.93        4.44      3.56 o 
  10  12   5       85.25       90.13     20.14 o 
 -11  13   5        0.66       -2.05      9.20 o 
 -10  13   5      370.08      363.60     19.14 o 
  -9  13   5      132.64      116.08      8.16 o 
  -8  13   5       31.56       35.75      4.25 o 
  -7  13   5       22.84       26.00      3.84 o 
  -6  13   5      455.58      453.26     12.81 o 
  -5  13   5      265.41      253.50      8.30 o 
  -4  13   5      171.63      173.01      6.83 o 
  -3  13   5        0.12        2.64      1.94 o 
  -2  13   5      301.82      292.57      7.73 o 
  -1  13   5       20.65       19.69      2.47 o 
   0  13   5        6.09        3.77      1.82 o 
   1  13   5      195.75      205.87      6.70 o 
   2  13   5     1654.86     1650.84     22.20 o 
   3  13   5       50.87       47.40      3.80 o 
   4  13   5      393.57      382.60      9.90 o 
   5  13   5       83.74       87.21      5.19 o 
   6  13   5      122.17      111.64      7.10 o 
   7  13   5       54.79       46.91      5.00 o 
   8  13   5       83.51       81.03      7.24 o 
   9  13   5      367.04      317.63     38.10 o 
 -10  14   5        7.91       27.69      8.43 o 
  -9  14   5      142.07      130.98     13.53 o 
  -8  14   5       30.76       24.34      4.19 o 
  -7  14   5      343.75      332.96     13.57 o 
  -6  14   5      212.86      193.12      9.44 o 
  -5  14   5        0.06       -1.46      2.84 o 
  -4  14   5      141.27      121.97      5.91 o 
  -3  14   5      366.04      331.59      9.69 o 
  -2  14   5       53.03       62.90      4.28 o 
  -1  14   5      354.94      376.17      9.86 o 
   0  14   5        0.19       -0.11      1.99 o 
   1  14   5       93.26       89.06      6.10 o 
   2  14   5      429.35      453.66     12.07 o 
   3  14   5      208.45      208.49      8.26 o 
   4  14   5      792.68      805.17     16.60 o 
   5  14   5        0.48       -2.26      3.12 o 
   6  14   5        7.25        4.75      2.66 o 
   7  14   5        2.42        7.89      3.68 o 
   8  14   5       27.04       33.62      9.00 o 
  -9  15   5       31.37       18.49     10.89 o 
  -8  15   5       23.94       17.07     15.69 o 
  -7  15   5      159.14      139.37      9.09 o 
  -6  15   5      331.11      338.76     11.83 o 
  -5  15   5       43.28       42.39      4.33 o 
  -4  15   5       60.57       51.73      4.40 o 
  -3  15   5      215.85      204.14      7.58 o 
  -2  15   5      218.88      194.84      7.39 o 
  -1  15   5       83.52       87.49      5.02 o 
   0  15   5        6.21        4.25      2.54 o 
   1  15   5      111.20      119.46      7.84 o 
   2  15   5       47.35       46.54      4.39 o 
   3  15   5       92.58       83.06      6.84 o 
   4  15   5      645.55      671.85     18.88 o 
   5  15   5       61.77       74.22      6.18 o 
   6  15   5       20.81       12.57      7.49 o 
   7  15   5       58.66       45.13     10.28 o 
  -7  16   5        4.17       -5.22      8.54 o 
  -6  16   5      236.57      226.05     11.13 o 
  -5  16   5      285.95      296.14     11.24 o 
  -4  16   5        2.51       -3.92      3.92 o 
  -3  16   5      372.08      390.89     11.34 o 
  -2  16   5      886.98      859.82     16.65 o 
  -1  16   5      139.43      128.30      6.49 o 
   0  16   5       31.20       41.38      4.55 o 
   1  16   5      115.85      122.19      7.22 o 
   2  16   5       11.99       15.19      3.50 o 
   3  16   5        7.38       16.57      3.41 o 
   4  16   5       46.88       57.03     12.01 o 
   5  16   5      386.00      405.94     38.92 o 
   6  16   5      104.53       74.89     17.38 o 
  -6  17   5       64.36       75.05     12.59 o 
  -5  17   5       90.92      113.74      9.73 o 
  -4  17   5      310.07      326.07     17.87 o 
  -3  17   5      205.82      199.70     10.08 o 
  -2  17   5       13.69       12.79      2.51 o 
  -1  17   5      291.04      325.33     11.87 o 
   0  17   5        0.83        2.23      3.11 o 
   1  17   5      148.61      152.58     11.49 o 
   2  17   5        3.36       -5.81     18.66 o 
   3  17   5      136.86      122.15     20.40 o 
   4  17   5       36.46       42.61     14.85 o 
  -4  18   5       61.74       66.28     16.54 o 
  -3  18   5      300.19      345.51     18.72 o 
  -2  18   5       10.15        1.30      4.26 o 
  -1  18   5       12.10       29.60     10.19 o 
   0  18   5       99.30       95.99     19.25 o 
   1  18   5      190.91      175.49     19.42 o 
   2  18   5       13.94       -1.06     16.50 o 
 -14   0   6     3077.73     3112.39     76.35 o 
 -13   0   6      398.11      430.46     19.92 o 
 -12   0   6       81.94       85.92      8.69 o 
 -11   0   6      738.13      719.90     21.40 o 
 -10   0   6      256.99      233.57     10.50 o 
  -9   0   6        0.43        2.95      2.14 o 
  -8   0   6     1128.62     1035.93     20.33 o 
  -7   0   6     1571.21     1526.44     50.96 o 
  -6   0   6     1549.25     1505.87     59.92 o 
  -5   0   6      639.38      659.06     16.30 o 
  -4   0   6      746.40      696.43     18.66 o 
  -3   0   6     6294.99     6338.29     37.29 o 
  -2   0   6       92.55       85.62      4.84 o 
  -1   0   6       28.33       25.60      2.99 o 
   0   0   6     2877.27     2970.45     33.09 o 
   1   0   6      205.63      178.05      6.78 o 
   2   0   6      305.56      304.15      9.33 o 
   3   0   6      728.72      752.80     15.33 o 
   4   0   6     5143.54     5134.65     39.00 o 
   5   0   6      362.67      375.42     11.06 o 
   6   0   6       12.84       12.22      2.57 o 
   7   0   6      470.83      439.75     14.15 o 
   8   0   6      701.76      680.98     20.27 o 
   9   0   6      380.18      379.36     15.72 o 
  10   0   6       54.98       50.98      7.14 o 
  11   0   6      108.75      107.99     10.83 o 
  12   0   6        9.52        3.91      6.29 o 
 -14   1   6      275.97      253.37     18.08 o 
 -13   1   6       17.83       17.78      3.25 o 
 -12   1   6       16.89       13.10      2.26 o 
 -11   1   6      225.26      219.25      7.78 o 
 -10   1   6       88.30      103.04      4.93 o 
  -9   1   6       21.28       17.96      2.12 o 
  -8   1   6        0.23        1.58      1.42 o 
  -7   1   6       39.04       47.97      3.47 o 
  -6   1   6      233.41      224.35      7.35 o 
  -5   1   6       56.02       51.72      3.11 o 
  -4   1   6        9.89        9.19      1.49 o 
  -3   1   6       22.12       29.02      2.28 o 
  -2   1   6      175.67      194.55      4.70 o 
  -1   1   6      106.34      114.66      3.75 o 
   0   1   6       40.04       36.07      2.63 o 
   1   1   6       39.50       30.70      2.14 o 
   2   1   6      263.62      278.74      6.30 o 
   3   1   6     2329.25     2349.92     19.08 o 
   4   1   6        1.05        2.61      1.39 o 
   5   1   6       98.62      102.48      4.18 o 
   6   1   6       77.36       76.68      3.70 o 
   7   1   6      174.39      173.96      6.31 o 
   8   1   6        1.46        6.16      2.14 o 
   9   1   6      492.14      480.01     12.71 o 
  10   1   6        5.36        9.24      2.94 o 
  11   1   6      148.77      142.98      8.63 o 
  12   1   6      131.53      157.11     14.85 o 
 -14   2   6        3.36        1.88      4.65 o 
 -13   2   6       57.38       65.29      5.40 o 
 -12   2   6       49.11       49.02      4.56 o 
 -11   2   6      257.46      253.18      8.98 o 
 -10   2   6       64.28       68.68      4.36 o 
  -9   2   6      106.44       98.60      4.91 o 
  -8   2   6        2.33        1.44      1.57 o 
  -7   2   6      319.19      328.22      8.26 o 
  -6   2   6       85.79       90.77      3.94 o 
  -5   2   6        1.56        1.38      1.36 o 
  -4   2   6      472.79      446.11      8.39 o 
  -3   2   6      922.28      928.81     11.87 o 
  -2   2   6      225.48      215.68      5.08 o 
  -1   2   6      467.33      463.16      8.04 o 
   0   2   6       41.59       48.24      2.89 o 
   1   2   6       16.74       19.48      1.61 o 
   2   2   6      228.65      228.71      5.91 o 
   3   2   6      376.46      379.55      8.04 o 
   4   2   6      528.67      534.52      9.59 o 
   5   2   6      167.90      172.19      5.53 o 
   6   2   6        2.55        4.24      1.64 o 
   7   2   6      574.77      576.78     11.40 o 
   8   2   6       25.92       25.16      3.10 o 
   9   2   6       49.62       53.08      4.49 o 
  10   2   6      199.15      199.60      9.14 o 
  11   2   6        3.66        2.40      2.82 o 
  12   2   6        4.56        3.82      4.70 o 
 -14   3   6       17.18       21.85      4.34 o 
 -13   3   6       40.69       33.35      4.20 o 
 -12   3   6       28.93       29.14      3.82 o 
 -11   3   6      357.14      360.01     12.07 o 
 -10   3   6     1723.34     1700.27     23.98 o 
  -9   3   6        5.64        1.17      2.12 o 
  -8   3   6      365.55      371.96      9.10 o 
  -7   3   6     1248.28     1226.10     14.00 o 
  -6   3   6     1431.13     1363.97     14.18 o 
  -5   3   6       83.14       86.11      3.73 o 
  -4   3   6      355.41      368.18      7.22 o 
  -3   3   6      473.24      477.68      7.36 o 
  -2   3   6      141.23      151.38      3.99 o 
  -1   3   6      424.10      410.62      7.73 o 
   0   3   6      605.56      560.18      7.79 o 
   1   3   6     1259.06     1222.10     12.24 o 
   2   3   6       99.81      106.37      4.09 o 
   3   3   6      372.64      349.74      7.48 o 
   4   3   6     1163.99     1146.16     14.06 o 
   5   3   6        4.29        3.75      1.55 o 
   6   3   6       16.24       15.67      2.22 o 
   7   3   6        8.30        8.14      2.02 o 
   8   3   6      234.57      247.23      9.32 o 
   9   3   6        9.98       12.85      2.75 o 
  10   3   6      122.67      133.87      7.45 o 
  11   3   6      412.16      418.59     14.61 o 
  12   3   6      242.09      263.82     18.89 o 
 -14   4   6      263.06      283.49     19.55 o 
 -13   4   6       28.93       24.36      4.38 o 
 -12   4   6       25.77       28.91      4.45 o 
 -11   4   6        1.03        4.30      2.54 o 
 -10   4   6      191.79      200.01      8.27 o 
  -9   4   6        1.52        2.55      2.10 o 
  -8   4   6       22.79       24.44      2.63 o 
  -7   4   6      449.17      445.65      9.18 o 
  -6   4   6      243.04      252.05      6.29 o 
  -5   4   6       12.76       11.01      1.90 o 
  -4   4   6      656.15      641.40     10.39 o 
  -3   4   6      106.75       96.47      3.86 o 
  -2   4   6      424.59      421.97      7.07 o 
  -1   4   6       20.40       21.54      1.89 o 
   0   4   6      255.98      272.28      5.82 o 
   1   4   6      120.53      119.63      3.99 o 
   2   4   6       19.30       22.77      2.17 o 
   3   4   6      397.33      397.47      8.04 o 
   4   4   6       17.52       15.07      1.93 o 
   5   4   6       26.59       22.20      2.22 o 
   6   4   6       43.92       44.02      3.37 o 
   7   4   6      493.03      461.56     12.24 o 
   8   4   6        2.83        3.31      2.29 o 
   9   4   6        0.02        2.17      2.30 o 
  10   4   6        1.11        1.15      2.31 o 
  11   4   6        0.11       -3.09      3.84 o 
  12   4   6        2.95        5.81     10.48 o 
 -13   5   6        4.84       -2.74      3.11 o 
 -12   5   6      241.40      240.44     11.25 o 
 -11   5   6      460.33      485.28     13.38 o 
 -10   5   6      110.99      107.21      6.24 o 
  -9   5   6      191.22      203.38      8.10 o 
  -8   5   6      107.29      114.12      5.49 o 
  -7   5   6      238.75      254.83      7.08 o 
  -6   5   6      724.30      727.33     10.85 o 
  -5   5   6      944.14      918.09     12.64 o 
  -4   5   6       36.83       30.06      2.51 o 
  -3   5   6      255.24      252.56      6.60 o 
  -2   5   6      114.76      116.08      4.04 o 
  -1   5   6      142.81      138.06      4.50 o 
   0   5   6      886.02      862.88     10.87 o 
   1   5   6      701.34      701.62      9.60 o 
   2   5   6       89.99      102.27      4.49 o 
   3   5   6      948.83      963.08     13.22 o 
   4   5   6        0.19       -0.49      1.51 o 
   5   5   6       28.21       30.76      2.48 o 
   6   5   6       62.31       62.84      4.10 o 
   7   5   6       11.15       10.47      2.12 o 
   8   5   6      130.95      128.42      6.57 o 
   9   5   6       74.29       71.51      5.40 o 
  10   5   6      259.29      255.00     10.45 o 
  11   5   6      756.09      765.02     27.27 o 
 -13   6   6        5.69        8.48      4.07 o 
 -12   6   6        2.10        1.40      3.25 o 
 -11   6   6      768.75      826.33     18.84 o 
 -10   6   6        9.84        5.85      2.42 o 
  -9   6   6      211.98      224.96      8.07 o 
  -8   6   6       49.73       60.43      4.15 o 
  -7   6   6      189.86      200.13      7.16 o 
  -6   6   6      329.12      331.16      7.52 o 
  -5   6   6      378.88      404.87      7.89 o 
  -4   6   6     1902.40     1912.46     18.39 o 
  -3   6   6     1504.47     1455.39     16.19 o 
  -2   6   6        4.53        5.89      1.45 o 
  -1   6   6       44.27       50.29      2.90 o 
   0   6   6      999.31      963.21     12.34 o 
   1   6   6       75.38       95.12      3.74 o 
   2   6   6      196.82      180.04      5.35 o 
   3   6   6        0.35        0.83      1.31 o 
   4   6   6      442.65      446.86      9.02 o 
   5   6   6      981.75      972.14     16.36 o 
   6   6   6      191.61      198.80      7.73 o 
   7   6   6      215.51      228.94      9.01 o 
   8   6   6      477.93      489.03     13.55 o 
   9   6   6      219.53      228.51      9.66 o 
  10   6   6        3.28        6.78      3.53 o 
  11   6   6      580.07      552.18     28.83 o 
 -13   7   6       47.20       45.84     13.38 o 
 -12   7   6        0.59       -3.23      3.23 o 
 -11   7   6      430.14      454.35     13.41 o 
 -10   7   6       30.39       27.64      3.37 o 
  -9   7   6       16.11       12.72      2.89 o 
  -8   7   6       99.95       93.28      5.21 o 
  -7   7   6       29.21       27.52      4.53 o 
  -6   7   6     1439.69     1421.31     17.51 o 
  -5   7   6      733.85      687.36     10.47 o 
  -4   7   6      391.88      412.88      8.69 o 
  -3   7   6        8.07        7.60      1.63 o 
  -2   7   6        5.49        3.74      1.52 o 
  -1   7   6      300.11      301.58      7.58 o 
   0   7   6       34.30       35.37      3.24 o 
   1   7   6      292.73      296.16      6.96 o 
   2   7   6       22.22       19.24      1.95 o 
   3   7   6        4.56        3.63      1.58 o 
   4   7   6        0.33        1.71      1.70 o 
   5   7   6      215.10      228.83      8.58 o 
   6   7   6        9.05        7.52      2.17 o 
   7   7   6      111.30      128.47      6.91 o 
   8   7   6       49.53       48.47      4.50 o 
   9   7   6       30.39       30.55      3.73 o 
  10   7   6      100.64       85.49      7.55 o 
  11   7   6        2.84        4.26      5.59 o 
 -12   8   6       10.86       10.59      4.72 o 
 -11   8   6      766.39      781.97     19.18 o 
 -10   8   6       32.91       42.83      3.96 o 
  -9   8   6      164.74      155.28      7.01 o 
  -8   8   6        0.19        1.76      1.99 o 
  -7   8   6     1047.93     1040.41     16.89 o 
  -6   8   6        2.13        0.98      1.59 o 
  -5   8   6      507.88      501.71     10.06 o 
  -4   8   6      632.07      630.28     10.46 o 
  -3   8   6      589.55      565.70     10.65 o 
  -2   8   6      166.06      171.19      6.14 o 
  -1   8   6      822.89      792.80     12.56 o 
   0   8   6      392.38      372.22      8.63 o 
   1   8   6      152.38      154.60      5.21 o 
   2   8   6       20.98       18.68      1.95 o 
   3   8   6        0.01        1.55      1.54 o 
   4   8   6      356.52      367.41     10.72 o 
   5   8   6      303.67      304.14      9.57 o 
   6   8   6        9.70       10.75      2.47 o 
   7   8   6      421.18      415.83     13.16 o 
   8   8   6       12.64       15.59      2.93 o 
   9   8   6      188.43      196.81      9.22 o 
  10   8   6       73.33       65.51      8.49 o 
 -12   9   6       11.25        7.80      9.44 o 
 -11   9   6      285.35      306.75     13.53 o 
 -10   9   6     1408.62     1407.62     23.57 o 
  -9   9   6        1.03        4.87      1.99 o 
  -8   9   6      321.83      324.75      9.94 o 
  -7   9   6      462.69      475.14     11.66 o 
  -6   9   6      160.26      167.61      6.08 o 
  -5   9   6        7.93        9.19      1.90 o 
  -4   9   6       32.31       31.75      2.74 o 
  -3   9   6       41.13       42.54      2.99 o 
  -2   9   6        0.81        1.78      1.70 o 
  -1   9   6      157.92      158.07      5.85 o 
   0   9   6      944.67      951.97     14.05 o 
   1   9   6     1760.87     1787.81     17.71 o 
   2   9   6       29.57       34.42      2.59 o 
   3   9   6      362.71      355.09      9.04 o 
   4   9   6      137.31      136.56      6.76 o 
   5   9   6       22.99       27.30      3.19 o 
   6   9   6       65.84       67.16      5.43 o 
   7   9   6        3.73       10.88      2.83 o 
   8   9   6      101.95       94.86      6.68 o 
   9   9   6        1.89        4.48      2.73 o 
  10   9   6      320.78      330.35     21.30 o 
 -12  10   6       86.63       89.44     19.84 o 
 -11  10   6        4.29        0.93      6.34 o 
 -10  10   6       35.93       28.76      3.85 o 
  -9  10   6      134.85      155.71      8.77 o 
  -8  10   6      285.85      312.24      9.56 o 
  -7  10   6       18.48       19.21      2.77 o 
  -6  10   6      109.51      114.29      5.18 o 
  -5  10   6        4.57        0.88      1.78 o 
  -4  10   6      450.87      411.84      9.46 o 
  -3  10   6        8.39       13.27      2.11 o 
  -2  10   6      138.04      133.90      5.50 o 
  -1  10   6       10.16        9.51      1.98 o 
   0  10   6       30.50       31.02      2.75 o 
   1  10   6      143.67      141.58      5.69 o 
   2  10   6      915.83      924.35     15.69 o 
   3  10   6        3.27        5.31      2.61 o 
   4  10   6      112.23      104.64      6.22 o 
   5  10   6       34.82       26.88      3.94 o 
   6  10   6        1.68       -2.49      2.49 o 
   7  10   6        0.02        0.45      2.81 o 
   8  10   6       32.95       15.06      5.95 o 
   9  10   6      410.99      420.68     18.59 o 
  10  10   6        1.33       55.88     17.71 o 
 -11  11   6      468.99      473.67     25.51 o 
 -10  11   6       51.50       50.75      8.85 o 
  -9  11   6       47.19       38.36      3.83 o 
  -8  11   6      245.07      254.97      9.49 o 
  -7  11   6      532.16      529.87     12.38 o 
  -6  11   6      605.57      607.65     12.69 o 
  -5  11   6       16.83       20.84      2.48 o 
  -4  11   6      250.66      228.47      7.87 o 
  -3  11   6      269.23      272.42      8.12 o 
  -2  11   6       33.07       34.54      3.07 o 
  -1  11   6        6.59        9.69      2.05 o 
   0  11   6      132.66      131.45      5.90 o 
   1  11   6      228.95      234.22      8.54 o 
   2  11   6      601.58      598.00     14.90 o 
   3  11   6     1049.35     1030.47     19.77 o 
   4  11   6      115.54      111.09      7.36 o 
   5  11   6       13.44       10.05      2.40 o 
   6  11   6        7.50       17.21      3.00 o 
   7  11   6       55.57       55.37      5.66 o 
   8  11   6        2.03        3.37      3.15 o 
   9  11   6      106.61      106.26     14.92 o 
 -11  12   6      291.13      343.37     36.50 o 
 -10  12   6       36.08       30.86      7.65 o 
  -9  12   6      732.78      797.94     18.79 o 
  -8  12   6        0.40        5.10      2.43 o 
  -7  12   6      245.50      251.42      9.48 o 
  -6  12   6       88.85       84.88      5.02 o 
  -5  12   6      283.91      280.75      8.10 o 
  -4  12   6       46.57       51.64      3.61 o 
  -3  12   6     1317.17     1262.06     18.12 o 
  -2  12   6       27.27       16.80      2.43 o 
  -1  12   6       83.20       86.14      5.03 o 
   0  12   6        0.41        0.85      1.99 o 
   1  12   6       67.89       65.56      5.60 o 
   2  12   6      361.72      373.76     12.18 o 
   3  12   6      110.25      117.99      6.62 o 
   4  12   6     2214.86     2267.39     28.50 o 
   5  12   6       70.06       72.04      5.91 o 
   6  12   6       64.56       50.92      5.26 o 
   7  12   6      251.19      246.82     11.94 o 
   8  12   6      159.32      165.93     18.21 o 
   9  12   6       51.51       37.44     13.44 o 
 -10  13   6        5.82        4.10     11.79 o 
  -9  13   6       12.74       11.35      4.60 o 
  -8  13   6        6.21        9.39      3.54 o 
  -7  13   6       57.46       57.41      5.52 o 
  -6  13   6      104.57       95.42      6.21 o 
  -5  13   6        8.25       10.81      2.28 o 
  -4  13   6      181.17      170.24      7.52 o 
  -3  13   6        1.38       -2.15      2.15 o 
  -2  13   6       43.72       44.66      3.81 o 
  -1  13   6        0.02        0.83      2.23 o 
   0  13   6       13.26        7.47      2.24 o 
   1  13   6      117.89      110.97      6.34 o 
   2  13   6      308.19      286.58     12.07 o 
   3  13   6        6.74        8.17      3.14 o 
   4  13   6      488.33      493.33     13.20 o 
   5  13   6      274.76      275.07     12.23 o 
   6  13   6       48.21       51.09      5.65 o 
   7  13   6        1.13       -9.17      9.17 o 
  -8  14   6      291.85      286.55     33.43 o 
  -7  14   6      105.76      118.89      8.43 o 
  -6  14   6      242.06      264.43     11.40 o 
  -5  14   6        0.31        2.36      2.51 o 
  -4  14   6      545.52      585.70     14.25 o 
  -3  14   6      584.68      615.37     15.28 o 
  -2  14   6      105.46      106.69      6.41 o 
  -1  14   6      563.72      582.35     13.37 o 
   0  14   6       77.35       81.89      5.81 o 
   1  14   6        0.03       -2.62      2.62 o 
   2  14   6        1.28       -0.60      2.41 o 
   3  14   6       10.00        6.74      2.68 o 
   4  14   6      272.88      283.60     11.21 o 
   5  14   6       39.21       41.42      7.35 o 
   6  14   6       24.94       33.53     13.38 o 
   7  14   6      375.88      329.21     36.36 o 
  -6  15   6      321.99      334.71     20.50 o 
  -5  15   6       44.02       51.71      5.76 o 
  -4  15   6       38.61       40.00      4.92 o 
  -3  15   6       16.29       16.09      2.85 o 
  -2  15   6        1.36       -2.70      2.70 o 
  -1  15   6      516.12      533.56     13.20 o 
   0  15   6        5.76        6.40      2.60 o 
   1  15   6      154.62      153.29      8.24 o 
   2  15   6       53.18       51.11      5.23 o 
   3  15   6       32.92       44.14      5.37 o 
   4  15   6      488.48      521.18     44.73 o 
   5  15   6       91.67       99.10     21.70 o 
  -5  16   6        4.34       12.28      5.31 o 
  -4  16   6        0.14       -2.69      3.95 o 
  -3  16   6        0.48        7.52      3.30 o 
  -2  16   6       20.95       13.27      3.37 o 
  -1  16   6        1.00       -0.74      3.09 o 
   0  16   6      180.50      168.34      9.27 o 
   1  16   6       94.58      115.72     10.74 o 
   2  16   6      129.59      129.33     24.22 o 
   3  16   6      151.01      158.83     26.98 o 
  -3  17   6      152.67      155.26     17.64 o 
  -2  17   6       10.83       13.23      6.90 o 
  -1  17   6       57.92       49.94     10.66 o 
   0  17   6      164.36      167.95     24.86 o 
 -13   1   7        9.28        9.28      7.04 o 
 -12   1   7      508.24      519.90     18.52 o 
 -11   1   7      618.31      606.46     15.21 o 
 -10   1   7       85.60       87.92      5.73 o 
  -9   1   7      790.24      782.23     17.29 o 
  -8   1   7      275.94      300.00     10.51 o 
  -7   1   7      451.87      427.44     11.39 o 
  -6   1   7        6.74        5.42      2.22 o 
  -5   1   7      455.91      457.69     10.34 o 
  -4   1   7        6.43        5.76      1.72 o 
  -3   1   7      115.05      111.65      4.96 o 
  -2   1   7       64.17       64.93      3.52 o 
  -1   1   7     1704.60     1660.66     18.21 o 
   0   1   7      137.99      129.78      5.74 o 
   1   1   7      202.80      199.54      7.19 o 
   2   1   7       70.96       80.76      4.82 o 
   3   1   7     2102.90     2104.61     24.13 o 
   4   1   7        0.57        0.73      1.71 o 
   5   1   7       13.49       14.72      2.27 o 
   6   1   7        5.32        5.99      1.84 o 
   7   1   7        0.67        3.10      2.20 o 
   8   1   7       17.64       12.77      2.92 o 
   9   1   7        5.00        5.51      3.12 o 
  10   1   7      908.32      901.12     31.03 o 
 -13   2   7      470.46      500.85     25.69 o 
 -12   2   7      282.22      274.61     10.72 o 
 -11   2   7       80.01       62.59      4.99 o 
 -10   2   7       57.04       65.40      6.17 o 
  -9   2   7       24.13       22.61      2.98 o 
  -8   2   7       16.22       26.00      3.48 o 
  -7   2   7      719.93      719.51     15.80 o 
  -6   2   7       80.17       72.58      4.83 o 
  -5   2   7     1427.19     1433.62     20.09 o 
  -4   2   7      609.50      578.10     12.57 o 
  -3   2   7      208.40      192.00      7.21 o 
  -2   2   7      449.22      448.59      9.85 o 
  -1   2   7       55.19       55.02      3.15 o 
   0   2   7       27.21       20.32      2.43 o 
   1   2   7       13.16       16.09      2.26 o 
   2   2   7      159.82      153.02      6.49 o 
   3   2   7      106.35      111.14      5.79 o 
   4   2   7      141.43      142.51      5.82 o 
   5   2   7      519.39      513.11     10.77 o 
   6   2   7      616.59      642.07     12.41 o 
   7   2   7      627.41      613.82     14.20 o 
   8   2   7        1.43        2.60      2.81 o 
   9   2   7        3.49        0.85      3.41 o 
  10   2   7        0.06        9.42      8.68 o 
 -13   3   7       56.04       47.30      6.43 o 
 -12   3   7        0.69        2.49      2.80 o 
 -11   3   7       43.03       47.46      4.63 o 
 -10   3   7       20.39       21.13      3.12 o 
  -9   3   7      445.67      443.79     12.57 o 
  -8   3   7      116.30      127.87      6.21 o 
  -7   3   7        0.04        0.44      2.08 o 
  -6   3   7      324.83      328.21     10.53 o 
  -5   3   7        0.11        1.28      1.94 o 
  -4   3   7      207.51      199.87      7.52 o 
  -3   3   7        8.86        7.89      1.77 o 
  -2   3   7      213.79      220.21      6.80 o 
  -1   3   7       65.84       74.00      3.64 o 
   0   3   7      310.65      309.64      7.53 o 
   1   3   7       29.12       20.84      2.62 o 
   2   3   7      296.05      284.40      8.08 o 
   3   3   7        5.57        6.81      1.84 o 
   4   3   7       22.08       20.63      2.30 o 
   5   3   7       21.73       19.33      2.40 o 
   6   3   7       50.59       48.01      4.08 o 
   7   3   7        6.99        6.37      2.38 o 
   8   3   7       12.98       11.56      3.29 o 
   9   3   7        0.85       -2.54      2.54 o 
  10   3   7        6.98        7.12      6.25 o 
 -13   4   7       13.86       11.45      3.71 o 
 -12   4   7      538.83      555.76     21.79 o 
 -11   4   7      376.02      405.04     12.91 o 
 -10   4   7        6.60        5.46      2.22 o 
  -9   4   7       20.92       20.16      3.18 o 
  -8   4   7       92.43       89.84      5.66 o 
  -7   4   7       44.37       38.52      3.72 o 
  -6   4   7       20.56       22.19      3.18 o 
  -5   4   7      513.72      511.25     12.95 o 
  -4   4   7      622.30      614.99     12.09 o 
  -3   4   7      247.18      229.98      7.05 o 
  -2   4   7       53.30       52.47      3.48 o 
  -1   4   7      380.11      380.08      9.51 o 
   0   4   7       97.85       95.90      4.30 o 
   1   4   7       36.88       36.79      3.18 o 
   2   4   7      278.09      282.67      8.25 o 
   3   4   7      598.88      591.40     12.05 o 
   4   4   7      257.46      254.80      7.80 o 
   5   4   7       42.41       42.91      3.28 o 
   6   4   7     1196.18     1192.26     20.47 o 
   7   4   7       17.06       20.18      3.24 o 
   8   4   7        0.06       -0.71      2.73 o 
   9   4   7       53.94       62.49      5.74 o 
  10   4   7      270.61      235.96     17.54 o 
  11   4   7        8.11       -0.44      8.06 o 
 -12   5   7        9.34        2.70      3.78 o 
 -11   5   7      526.99      538.47     14.97 o 
 -10   5   7       13.00        8.17      2.78 o 
  -9   5   7      743.42      701.41     16.17 o 
  -8   5   7      633.88      611.73     14.76 o 
  -7   5   7      128.76      129.08      7.21 o 
  -6   5   7      504.65      512.49     13.22 o 
  -5   5   7      960.84      934.10     17.59 o 
  -4   5   7       88.86       91.90      4.68 o 
  -3   5   7       46.01       45.69      3.29 o 
  -2   5   7      139.85      135.11      5.59 o 
  -1   5   7     1529.28     1513.44     19.14 o 
   0   5   7      168.58      143.65      5.30 o 
   1   5   7      797.39      792.02     13.42 o 
   2   5   7     1133.63     1158.28     15.93 o 
   3   5   7      227.54      232.43      7.39 o 
   4   5   7       43.77       39.45      4.34 o 
   5   5   7        7.94        6.26      2.43 o 
   6   5   7        0.10       -0.15      2.27 o 
   7   5   7       51.35       63.52      5.38 o 
   8   5   7       17.96       18.27      3.24 o 
   9   5   7       10.62        2.85      2.77 o 
  10   5   7      185.57      174.02     18.63 o 
 -12   6   7       56.85       41.77      6.52 o 
 -11   6   7        7.22        6.02      3.30 o 
 -10   6   7        1.32        4.38      2.70 o 
  -9   6   7        4.03        1.68      2.46 o 
  -8   6   7       84.69       80.24      5.57 o 
  -7   6   7        0.31       -0.14      2.05 o 
  -6   6   7      241.12      239.72      9.57 o 
  -5   6   7       26.34       25.77      3.48 o 
  -4   6   7       70.71       64.86      4.22 o 
  -3   6   7       16.98       15.13      2.53 o 
  -2   6   7      386.25      375.32     10.77 o 
  -1   6   7        0.02        0.17      1.69 o 
   0   6   7        0.47        1.25      1.73 o 
   1   6   7        3.09        1.85      2.24 o 
   2   6   7      107.00      110.24      4.67 o 
   3   6   7        5.56        5.98      1.82 o 
   4   6   7      121.64      119.74      5.52 o 
   5   6   7        0.27       -2.07      2.07 o 
   6   6   7      212.76      213.35      8.94 o 
   7   6   7       28.16       17.56      3.04 o 
   8   6   7        1.38        4.14      2.52 o 
   9   6   7       65.95       67.09      6.98 o 
  10   6   7      152.18      176.53     15.78 o 
 -12   7   7      125.28      125.28     22.20 o 
 -11   7   7      507.51      514.79     18.29 o 
 -10   7   7       45.74       46.79      5.51 o 
  -9   7   7      643.74      642.10     15.86 o 
  -8   7   7     1564.15     1576.83     24.19 o 
  -7   7   7       84.83       83.10      5.64 o 
  -6   7   7      374.85      369.09     11.01 o 
  -5   7   7      747.11      770.71     14.39 o 
  -4   7   7      896.86      904.32     15.35 o 
  -3   7   7       68.67       67.79      4.17 o 
  -2   7   7       37.55       32.40      3.53 o 
  -1   7   7      568.38      570.55     12.19 o 
   0   7   7        1.91        1.84      1.88 o 
   1   7   7       31.37       36.69      3.01 o 
   2   7   7     1831.62     1818.21     18.86 o 
   3   7   7      217.16      222.75      7.10 o 
   4   7   7        4.22        5.47      2.40 o 
   5   7   7       64.63       62.55      5.63 o 
   6   7   7        4.64        6.55      2.53 o 
   7   7   7      203.29      201.35      9.65 o 
   8   7   7       52.25       53.43      5.12 o 
   9   7   7      105.11      115.38      9.85 o 
  10   7   7      667.28      811.65     56.17 o 
 -12   8   7       45.61       32.14     11.45 o 
 -11   8   7      128.77      142.54     14.01 o 
 -10   8   7        1.63       -0.78      2.45 o 
  -9   8   7      325.79      334.11     11.62 o 
  -8   8   7      169.01      172.09      8.21 o 
  -7   8   7       36.36       34.98      3.82 o 
  -6   8   7       14.04       10.41      3.22 o 
  -5   8   7      225.65      243.72      8.30 o 
  -4   8   7      681.56      659.67     14.36 o 
  -3   8   7       81.01       71.92      5.12 o 
  -2   8   7       67.08       62.45      3.96 o 
  -1   8   7      212.50      202.30      7.45 o 
   0   8   7      236.86      249.32      8.26 o 
   1   8   7        2.25        2.22      1.72 o 
   2   8   7        1.06        3.07      1.53 o 
   3   8   7        1.32        0.83      1.89 o 
   4   8   7      222.77      225.12      8.90 o 
   5   8   7       23.66       26.64      3.48 o 
   6   8   7      489.15      498.63     13.93 o 
   7   8   7       63.23       63.23      5.28 o 
   8   8   7      207.09      186.59      9.63 o 
   9   8   7       13.01       13.27      8.45 o 
 -11   9   7        0.42       -5.18     10.43 o 
 -10   9   7       10.05        5.45      3.87 o 
  -9   9   7      209.48      219.47     10.15 o 
  -8   9   7      188.56      171.20      8.33 o 
  -7   9   7       20.54       22.91      3.09 o 
  -6   9   7      202.18      194.38      7.83 o 
  -5   9   7      240.21      234.17      8.31 o 
  -4   9   7       49.79       46.62      3.93 o 
  -3   9   7      370.80      391.06     11.15 o 
  -2   9   7        2.22        3.15      1.90 o 
  -1   9   7      289.80      315.35      9.42 o 
   0   9   7      137.91      131.01      6.16 o 
   1   9   7      162.56      159.64      6.81 o 
   2   9   7      106.35       92.36      5.90 o 
   3   9   7      325.91      309.03     11.95 o 
   4   9   7        2.07        2.29      2.18 o 
   5   9   7       55.07       58.06      5.05 o 
   6   9   7      211.34      212.75     10.03 o 
   7   9   7       12.57       15.66      3.12 o 
   8   9   7       17.87       18.31      4.63 o 
   9   9   7       26.40        4.95      5.41 o 
 -10  10   7        0.23        2.53      7.90 o 
  -9  10   7        1.50        8.39      3.68 o 
  -8  10   7        2.21        5.95      2.67 o 
  -7  10   7       80.47       68.34      4.84 o 
  -6  10   7       47.95       45.26      3.97 o 
  -5  10   7      366.52      355.81     11.88 o 
  -4  10   7      816.65      828.23     15.71 o 
  -3  10   7      137.47      143.06      6.65 o 
  -2  10   7      346.82      328.60      9.89 o 
  -1  10   7      159.01      164.21      6.99 o 
   0  10   7        0.49        2.31      2.54 o 
   1  10   7      320.37      304.59     10.94 o 
   2  10   7       63.54       62.08      6.55 o 
   3  10   7      165.46      182.33      9.58 o 
   4  10   7      304.78      316.26     11.21 o 
   5  10   7       99.26      101.52      7.03 o 
   6  10   7      450.79      493.34     15.39 o 
   7  10   7       70.80       75.26      6.85 o 
   8  10   7       20.12       23.98      7.72 o 
  -9  11   7      228.20      268.47     24.14 o 
  -8  11   7       62.10       66.43      6.27 o 
  -7  11   7      450.29      453.73     12.68 o 
  -6  11   7        0.02        4.36      2.21 o 
  -5  11   7       59.60       64.11      4.88 o 
  -4  11   7        7.57        4.91      2.15 o 
  -3  11   7        0.37        4.22      1.93 o 
  -2  11   7      217.32      217.30      8.34 o 
  -1  11   7      307.73      332.81     11.43 o 
   0  11   7       43.22       37.45      4.16 o 
   1  11   7       29.81       22.92      4.01 o 
   2  11   7       15.28       16.98      3.93 o 
   3  11   7      300.04      309.20     15.88 o 
   4  11   7        4.84        4.95      2.88 o 
   5  11   7       92.45       90.98      6.85 o 
   6  11   7       32.97       26.85      4.25 o 
   7  11   7        4.02       -0.01      4.19 o 
  -9  12   7      162.14      206.80     29.23 o 
  -8  12   7      199.81      179.48     24.87 o 
  -7  12   7       79.02      107.08      6.65 o 
  -6  12   7        3.74        3.93      2.23 o 
  -5  12   7      413.31      415.44     13.21 o 
  -4  12   7       59.95       48.10      4.33 o 
  -3  12   7        3.86        4.08      2.26 o 
  -2  12   7      131.26      143.74      6.91 o 
  -1  12   7      171.57      188.61      9.61 o 
   0  12   7       90.66      100.57      7.22 o 
   1  12   7      162.47      169.27     10.06 o 
   2  12   7      142.49      149.26      9.57 o 
   3  12   7      490.50      494.17     17.63 o 
   4  12   7       70.29       67.24      6.79 o 
   5  12   7       24.34       27.26      4.19 o 
   6  12   7      299.93      304.35     17.64 o 
   7  12   7        0.17      -12.97     12.97 o 
  -8  13   7       75.91       80.69     18.36 o 
  -7  13   7      145.39      152.32     16.64 o 
  -6  13   7       60.52       57.93      6.13 o 
  -5  13   7       72.45       73.73      6.04 o 
  -4  13   7       53.83       47.75      4.49 o 
  -3  13   7       12.30       13.95      3.05 o 
  -2  13   7       57.21       59.26      4.90 o 
  -1  13   7      506.53      507.63     14.94 o 
   0  13   7       23.60       27.27      4.74 o 
   1  13   7       52.84       39.62      5.50 o 
   2  13   7       63.70       89.51      7.64 o 
   3  13   7      923.06      961.33     27.38 o 
   4  13   7       76.27       72.67      8.81 o 
   5  13   7       10.14        5.22      5.28 o 
   6  13   7       52.33       18.35     10.49 o 
  -7  14   7      112.01      131.48     22.70 o 
  -6  14   7      170.31      149.04     34.85 o 
  -5  14   7      154.14      162.75     12.67 o 
  -4  14   7       26.29       34.64      4.86 o 
  -3  14   7      239.60      207.79     10.02 o 
  -2  14   7       59.92       40.35      4.55 o 
  -1  14   7        0.29       -1.58      4.21 o 
   0  14   7      155.87      172.19     10.72 o 
   1  14   7        4.39        4.06      4.23 o 
   2  14   7      221.32      192.72     15.99 o 
   3  14   7       12.69       14.24      5.20 o 
   4  14   7      213.13      158.17     26.61 o 
  -6  15   7      106.63      130.47     22.78 o 
  -4  15   7       12.19        6.02      5.40 o 
  -3  15   7       45.13       49.99      5.99 o 
  -2  15   7       25.59       22.12      3.89 o 
  -1  15   7      282.94      247.86     14.18 o 
   0  15   7        7.84       13.38      6.62 o 
   1  15   7       11.84        4.16      7.15 o 
   2  15   7      105.35      111.42     15.56 o 
   3  15   7       48.05       56.77     17.16 o 
  -3  16   7       40.24       38.68      7.87 o 
  -2  16   7       38.75       30.44      9.21 o 
   1  16   7       27.16       16.02      8.89 o 
 -11   0   8        2.44        9.17      6.58 o 
 -10   0   8        1.13        6.67      5.36 o 
  -9   0   8      885.08      849.42     28.61 o 
  -8   0   8        1.30        1.23      6.17 o 
  -7   0   8       27.10       17.47      6.60 o 
  -6   0   8     2714.68     2673.78     57.85 o 
  -5   0   8     1074.38     1081.72     28.90 o 
  -4   0   8      156.67      159.44     11.18 o 
  -3   0   8       45.57       49.47      6.46 o 
  -2   0   8     1402.14     1390.12     31.85 o 
  -1   0   8       14.33       11.75      3.94 o 
   0   0   8        0.86        1.59      3.41 o 
   1   0   8       25.01       22.30      4.56 o 
   2   0   8     1351.38     1398.31     33.10 o 
   3   0   8        1.36        8.54      3.82 o 
   4   0   8       54.43       47.24      5.72 o 
   5   0   8     1890.73     1853.53     31.60 o 
   6   0   8       47.15       38.93      5.26 o 
   7   0   8      111.71      101.31      8.85 o 
   8   0   8      194.88      217.45     15.11 o 
 -11   1   8       42.25       45.10      8.38 o 
 -10   1   8      330.32      321.24     13.39 o 
  -9   1   8      166.13      166.39      8.61 o 
  -8   1   8      203.92      194.15      9.19 o 
  -7   1   8       41.53       42.82      4.39 o 
  -6   1   8        1.48        3.92      2.49 o 
  -5   1   8      245.74      254.73      9.99 o 
  -4   1   8       27.86       20.70      3.08 o 
  -3   1   8        7.70        6.92      2.02 o 
  -2   1   8      319.70      338.67     10.17 o 
  -1   1   8        9.05       11.71      2.78 o 
   0   1   8      144.14      143.99      7.06 o 
   1   1   8        6.84        7.31      2.24 o 
   2   1   8       33.23       36.41      3.60 o 
   3   1   8      189.35      189.32      8.00 o 
   4   1   8      700.64      674.04     13.79 o 
   5   1   8      167.71      160.11      6.98 o 
   6   1   8       45.85       54.26      4.54 o 
   7   1   8       86.21       87.69      6.14 o 
   8   1   8       36.46       31.73      6.85 o 
 -11   2   8       28.46       39.16      8.19 o 
 -10   2   8       95.36      102.24      8.55 o 
  -9   2   8       77.13       76.16      6.71 o 
  -8   2   8       10.27        9.85      2.94 o 
  -7   2   8       95.72      103.13      6.16 o 
  -6   2   8      186.57      185.29      8.03 o 
  -5   2   8      287.70      302.79     10.00 o 
  -4   2   8       71.26       68.32      4.84 o 
  -3   2   8      175.32      178.30      7.53 o 
  -2   2   8      437.80      463.62     12.01 o 
  -1   2   8      149.89      152.11      7.00 o 
   0   2   8       12.76       13.95      2.43 o 
   1   2   8       28.17       22.54      2.89 o 
   2   2   8        7.16        7.69      2.36 o 
   3   2   8      128.09      117.42      7.24 o 
   4   2   8      188.38      181.76      9.57 o 
   5   2   8      573.90      593.23     13.25 o 
   6   2   8       60.13       65.05      5.12 o 
   7   2   8       18.40       24.10      3.89 o 
   8   2   8       26.85       21.67      6.01 o 
   9   2   8       42.55       17.62      9.97 o 
 -12   3   8       50.49       64.54     11.82 o 
 -11   3   8       91.94       83.25     13.40 o 
 -10   3   8      195.07      187.83     11.32 o 
  -9   3   8      903.54      893.50     21.53 o 
  -8   3   8        6.11        1.06      2.40 o 
  -7   3   8        2.86        0.86      2.23 o 
  -6   3   8        4.95        6.74      2.32 o 
  -5   3   8      156.47      156.71      7.30 o 
  -4   3   8        0.18       -0.48      2.13 o 
  -3   3   8       24.82       22.63      3.01 o 
  -2   3   8     1498.93     1482.17     21.62 o 
  -1   3   8      323.96      302.77      9.36 o 
   0   3   8      421.39      425.09     11.61 o 
   1   3   8      265.40      262.51      9.25 o 
   2   3   8      858.48      882.61     16.72 o 
   3   3   8       98.35       94.67      5.41 o 
   4   3   8      141.80      148.58      6.64 o 
   5   3   8       46.06       43.76      4.24 o 
   6   3   8      226.63      212.95     10.05 o 
   7   3   8        5.84        5.67      2.86 o 
   8   3   8       69.06       94.02     11.19 o 
   9   3   8      387.94      386.85     39.47 o 
 -12   4   8       15.14        9.61     10.43 o 
 -11   4   8       83.13       86.69     11.05 o 
 -10   4   8        0.77       -1.24      4.70 o 
  -9   4   8        3.33        4.18      3.13 o 
  -8   4   8      113.24      110.57      7.60 o 
  -7   4   8       41.90       31.04      3.83 o 
  -6   4   8      360.56      363.86     11.25 o 
  -5   4   8      162.43      160.67      7.95 o 
  -4   4   8       66.94       68.40      5.02 o 
  -3   4   8      141.12      137.53      6.76 o 
  -2   4   8       39.19       37.86      3.58 o 
  -1   4   8      203.57      208.99      8.28 o 
   0   4   8        2.43        2.98      2.12 o 
   1   4   8      306.19      301.95     10.01 o 
   2   4   8       70.26       81.04      5.59 o 
   3   4   8       13.28       12.02      2.78 o 
   4   4   8      116.39      106.94      5.89 o 
   5   4   8        0.11       -1.12      2.30 o 
   6   4   8       59.10       63.45      5.84 o 
   7   4   8        4.16       -2.90      2.90 o 
   8   4   8       40.13       48.76      6.67 o 
   9   4   8      108.47       96.25     19.53 o 
 -11   5   8      110.02      103.23     10.25 o 
 -10   5   8      482.09      486.52     17.78 o 
  -9   5   8      217.73      215.78     12.12 o 
  -8   5   8      229.69      230.47     10.99 o 
  -7   5   8       54.31       58.52      5.50 o 
  -6   5   8       10.30       10.21      2.73 o 
  -5   5   8       23.74       25.23      3.15 o 
  -4   5   8      275.78      278.24      9.70 o 
  -3   5   8      221.39      210.84      8.03 o 
  -2   5   8      315.46      309.09      9.66 o 
  -1   5   8        2.53       -0.23      2.02 o 
   0   5   8       23.19       20.98      3.23 o 
   1   5   8      488.59      491.24     11.91 o 
   2   5   8      124.77      127.81      6.29 o 
   3   5   8       14.23       14.98      2.55 o 
   4   5   8       26.36       30.14      3.79 o 
   5   5   8       73.92       76.85      6.09 o 
   6   5   8       54.51       67.31      6.77 o 
   7   5   8        0.57        1.42      3.56 o 
   8   5   8       47.21       66.96      8.64 o 
 -11   6   8       23.63       20.87      6.04 o 
 -10   6   8       18.14       16.03      5.60 o 
  -9   6   8      118.86      128.37      7.93 o 
  -8   6   8       42.80       45.80      5.19 o 
  -7   6   8       42.03       48.64      5.37 o 
  -6   6   8      303.56      300.70     11.41 o 
  -5   6   8     1304.74     1342.17     23.99 o 
  -4   6   8      217.25      218.10      8.36 o 
  -3   6   8      576.56      582.37     16.22 o 
  -2   6   8      127.07      129.55      6.41 o 
  -1   6   8        8.64        7.62      2.22 o 
   0   6   8      159.39      153.63      6.84 o 
   1   6   8      114.43      107.85      5.74 o 
   2   6   8      184.99      209.31      8.10 o 
   3   6   8       43.71       39.61      3.56 o 
   4   6   8       18.21       26.87      4.03 o 
   5   6   8      489.13      512.05     15.32 o 
   6   6   8      736.34      726.08     18.79 o 
   7   6   8       33.98       29.74      5.61 o 
   8   6   8        2.92       -2.45      7.17 o 
 -10   7   8      193.56      192.29     13.68 o 
  -9   7   8        6.39        5.14      3.94 o 
  -8   7   8      130.34      135.45      8.52 o 
  -7   7   8       10.92        7.08      3.26 o 
  -6   7   8       43.06       42.76      5.03 o 
  -5   7   8      361.80      352.99     12.18 o 
  -4   7   8      428.60      436.40     12.64 o 
  -3   7   8      384.75      374.32     11.28 o 
  -2   7   8       16.47       12.90      2.63 o 
  -1   7   8       12.03       10.32      2.26 o 
   0   7   8       10.66       10.10      2.88 o 
   1   7   8       63.00       54.82      4.27 o 
   2   7   8      169.31      163.85      6.88 o 
   3   7   8       45.09       45.78      4.80 o 
   4   7   8       26.25       20.96      3.45 o 
   5   7   8       23.82       17.15      3.39 o 
   6   7   8       14.98       18.18      3.71 o 
   7   7   8       16.92       20.56      6.03 o 
   8   7   8       37.12       37.01     13.89 o 
 -10   8   8      278.08      275.42     19.04 o 
  -9   8   8      131.85      126.90      9.91 o 
  -8   8   8       47.04       39.39      6.04 o 
  -7   8   8       46.71       42.92      5.17 o 
  -6   8   8      862.57      853.41     20.78 o 
  -5   8   8       30.10       31.02      3.68 o 
  -4   8   8      719.23      697.70     16.13 o 
  -3   8   8      510.38      518.99     13.81 o 
  -2   8   8      154.77      157.91      6.73 o 
  -1   8   8       13.19       16.04      2.45 o 
   0   8   8      152.41      160.32      7.18 o 
   1   8   8        3.66        6.31      1.99 o 
   2   8   8        7.45       14.33      2.79 o 
   3   8   8       79.21       92.63      6.91 o 
   4   8   8       16.83       11.08      5.11 o 
   5   8   8      314.09      380.96     15.71 o 
   6   8   8      102.02       95.15      7.59 o 
   7   8   8        0.63       -2.85      7.22 o 
  -9   9   8     1388.09     1447.12     38.67 o 
  -8   9   8        6.55        3.23      3.37 o 
  -7   9   8       37.92       42.48      5.11 o 
  -6   9   8        9.75        6.87      3.14 o 
  -5   9   8       15.15       14.91      3.32 o 
  -4   9   8        2.86        6.91      2.33 o 
  -3   9   8       21.10       21.24      2.95 o 
  -2   9   8      332.38      353.62     12.11 o 
  -1   9   8      314.33      325.83     10.24 o 
   0   9   8       60.75       68.63      4.91 o 
   1   9   8      262.84      257.31     11.24 o 
   2   9   8      404.98      398.63     15.69 o 
   3   9   8        6.63        6.77      3.35 o 
   4   9   8        8.22        7.75      3.55 o 
   5   9   8       14.26       11.77      3.77 o 
   6   9   8        9.23        9.26      9.95 o 
   7   9   8       25.83       22.51     10.25 o 
  -9  10   8        0.68        0.35      8.72 o 
  -8  10   8      305.81      327.47     18.35 o 
  -7  10   8      152.16      169.58     10.48 o 
  -6  10   8        2.58        1.66      2.85 o 
  -5  10   8        2.61        3.01      2.50 o 
  -4  10   8       77.88       79.10      5.64 o 
  -3  10   8      293.61      289.79      9.42 o 
  -2  10   8       13.68       21.66      3.21 o 
  -1  10   8       21.61       26.25      3.77 o 
   0  10   8        0.05       -0.58      2.42 o 
   1  10   8       39.18       48.24      5.79 o 
   2  10   8        5.09        7.05      3.59 o 
   3  10   8       78.68       80.26      8.33 o 
   4  10   8       96.40       92.40      9.99 o 
   5  10   8      158.22      140.48     13.16 o 
   6  10   8       11.83        1.37      8.52 o 
  -8  11   8       71.45       52.17      8.96 o 
  -7  11   8       73.71       76.18      8.80 o 
  -6  11   8       84.52       87.93      7.05 o 
  -5  11   8       37.20       34.47      4.27 o 
  -4  11   8       46.60       33.56      4.69 o 
  -3  11   8       14.98        8.01      2.24 o 
  -2  11   8      615.21      653.22     15.17 o 
  -1  11   8        4.12        4.87      3.27 o 
   0  11   8       20.43       23.96      5.04 o 
   1  11   8      251.30      261.40     14.65 o 
   2  11   8      324.13      315.34     15.67 o 
   3  11   8      233.97      228.23     17.19 o 
   4  11   8      630.58      636.82     25.28 o 
   5  11   8       15.99       -6.80      7.91 o 
  -7  12   8       51.10       70.44     12.47 o 
  -6  12   8      223.49      269.07     18.83 o 
  -5  12   8      245.54      277.80     14.65 o 
  -4  12   8       22.09       18.74      4.96 o 
  -3  12   8        3.48        1.05      2.49 o 
  -2  12   8      378.46      383.40     12.70 o 
  -1  12   8        0.64        2.01      2.99 o 
   0  12   8      271.80      259.14     14.45 o 
   1  12   8       32.14       32.44      7.32 o 
   2  12   8      100.64      122.68     12.78 o 
   3  12   8       68.83       65.18     10.11 o 
   4  12   8        3.90       -2.33      6.42 o 
  -6  13   8       25.53        7.71      8.83 o 
  -5  13   8        6.06        3.91      4.45 o 
  -4  13   8       12.83       20.62      5.64 o 
  -3  13   8       43.37       31.96      5.43 o 
  -2  13   8        0.01       -0.20      2.74 o 
  -1  13   8       11.97       14.52      4.80 o 
   0  13   8        0.00       -9.90     11.06 o 
   1  13   8       19.10       30.09     11.43 o 
  -4  14   8       18.70       20.32     10.33 o 
  -3  14   8      196.54      197.51     14.26 o 
  -9   1   9      135.73      108.03     20.35 o 
  -8   1   9      179.92      191.58      9.66 o 
  -7   1   9       31.61       20.21      4.21 o 
  -6   1   9      119.45      121.12     11.54 o 
  -5   1   9       14.25       13.80      3.03 o 
  -4   1   9       21.03       25.26      3.73 o 
  -3   1   9      201.47      215.78      9.77 o 
  -2   1   9      369.61      379.15     12.78 o 
  -1   1   9       27.21       28.77      4.02 o 
   0   1   9      666.45      675.48     18.27 o 
   1   1   9      149.07      147.02      9.32 o 
   2   1   9      350.83      348.54     14.27 o 
   3   1   9        0.84        0.28      2.57 o 
   4   1   9      490.90      473.46     12.93 o 
   5   1   9      144.96      145.50      7.93 o 
   6   1   9        2.78        0.88      3.03 o 
   7   1   9      108.41      126.03     13.25 o 
 -10   2   9        2.34       -3.81      8.46 o 
  -9   2   9        0.33        2.41      6.78 o 
  -8   2   9       72.14       68.04      7.24 o 
  -7   2   9      201.87      220.39     10.28 o 
  -6   2   9      487.08      485.64     14.93 o 
  -5   2   9      109.28       98.52      6.82 o 
  -4   2   9      359.50      353.68     12.47 o 
  -3   2   9      108.94       99.23      6.72 o 
  -2   2   9       90.30       97.31      6.75 o 
  -1   2   9        0.13        0.80      2.22 o 
   0   2   9      267.54      269.13     10.93 o 
   1   2   9      299.46      319.50     12.68 o 
   2   2   9        9.79        5.58      3.41 o 
   3   2   9      190.84      201.88      8.93 o 
   4   2   9      136.26      136.72      6.74 o 
   5   2   9      100.88       99.91      6.26 o 
   6   2   9       68.60       66.75      8.57 o 
   7   2   9       98.02      117.65     15.60 o 
 -10   3   9       29.87       27.16     12.09 o 
  -9   3   9       14.04       24.21     11.20 o 
  -8   3   9      174.06      188.10     10.57 o 
  -7   3   9        8.49        5.27      4.23 o 
  -6   3   9       15.22       11.17      3.08 o 
  -5   3   9       40.28       42.35      4.68 o 
  -4   3   9       56.22       46.33      5.92 o 
  -3   3   9       45.19       45.04      4.71 o 
  -2   3   9       28.53       25.79      3.62 o 
  -1   3   9       65.28       57.86      5.22 o 
   0   3   9       84.65       98.51      7.15 o 
   1   3   9        5.59        5.17      2.68 o 
   2   3   9      194.04      189.85      9.13 o 
   3   3   9       28.74       21.58      3.40 o 
   4   3   9       34.58       39.44      5.03 o 
   5   3   9       68.23       63.13      5.47 o 
   6   3   9        6.43        3.41      3.82 o 
   7   3   9       72.28       66.33     16.76 o 
  -9   4   9      100.17       95.51     20.57 o 
  -8   4   9       54.44       64.87      7.47 o 
  -7   4   9      363.87      383.86     14.79 o 
  -6   4   9      109.67      120.60      8.75 o 
  -5   4   9      215.87      216.97      9.99 o 
  -4   4   9      237.43      247.11     10.51 o 
  -3   4   9      225.42      217.91      9.14 o 
  -2   4   9       54.48       52.61      4.55 o 
  -1   4   9       24.63       26.58      3.89 o 
   0   4   9       27.69       26.37      3.90 o 
   1   4   9        3.56        1.40      2.85 o 
   2   4   9       21.27       26.58      3.48 o 
   3   4   9      186.21      197.76      8.88 o 
   4   4   9      430.04      440.99     14.72 o 
   5   4   9      270.72      274.15     16.60 o 
   6   4   9        0.05        3.72      5.21 o 
   7   4   9      219.48      179.87     27.37 o 
  -8   5   9       16.27       16.81      5.47 o 
  -7   5   9        0.41        2.85      2.97 o 
  -6   5   9      218.85      202.81      9.78 o 
  -5   5   9      574.71      567.04     16.08 o 
  -4   5   9      157.55      146.16      8.23 o 
  -3   5   9      437.97      442.65     13.05 o 
  -2   5   9        2.31        5.53      2.44 o 
  -1   5   9       43.55       43.50      4.03 o 
   0   5   9      623.94      629.70     17.16 o 
   1   5   9        0.89        1.57      2.40 o 
   2   5   9      257.34      256.43      9.55 o 
   3   5   9      308.55      286.12     11.84 o 
   4   5   9        3.02        5.62      2.84 o 
   5   5   9        3.15        8.41      4.94 o 
   6   5   9       14.94       23.77      7.23 o 
  -8   6   9       15.60        6.95      7.34 o 
  -7   6   9        3.08        3.69      3.11 o 
  -6   6   9       23.82       16.78      3.30 o 
  -5   6   9       36.94       30.21      4.27 o 
  -4   6   9      106.21      122.08      7.61 o 
  -3   6   9        8.68        7.51      2.47 o 
  -2   6   9       52.44       53.94      5.11 o 
  -1   6   9       17.71       13.02      2.64 o 
   0   6   9       79.56       69.63      5.71 o 
   1   6   9        7.59        6.18      4.19 o 
   2   6   9        3.42        5.62      2.51 o 
   3   6   9        1.32        4.64      2.72 o 
   4   6   9      168.17      171.37      9.94 o 
   5   6   9       51.94       51.07     12.77 o 
   6   6   9       42.68       44.10     14.14 o 
  -9   7   9       23.42       24.84     10.64 o 
  -8   7   9      545.47      572.07     45.83 o 
  -7   7   9      634.02      642.00     22.90 o 
  -6   7   9       12.79       14.57      3.60 o 
  -5   7   9      246.46      224.34     10.45 o 
  -4   7   9       57.33       54.30      5.38 o 
  -3   7   9     1070.51     1091.14     21.07 o 
  -2   7   9      182.74      188.20      8.30 o 
  -1   7   9        0.02       -1.35      2.21 o 
   0   7   9      472.84      511.72     15.21 o 
   1   7   9       56.82       66.43      5.68 o 
   2   7   9      210.29      202.66     16.46 o 
   3   7   9      114.10      112.51      7.40 o 
   4   7   9        2.11        0.33      4.91 o 
   5   7   9        2.77        3.87      5.90 o 
   6   7   9       23.64       25.65     11.93 o 
  -8   8   9      295.22      269.75     32.70 o 
  -7   8   9       43.19       46.39      8.28 o 
  -6   8   9       58.57       65.02      6.78 o 
  -5   8   9      146.96      138.79     11.56 o 
  -4   8   9      148.00      146.35      8.05 o 
  -3   8   9      152.57      154.94      8.74 o 
  -2   8   9       26.19       30.78      4.05 o 
  -1   8   9       60.92       72.08      5.37 o 
   0   8   9       25.71       24.13      4.55 o 
   1   8   9        0.22       -1.03      3.72 o 
   2   8   9       51.32       46.98      8.79 o 
   3   8   9       41.94       36.69      8.91 o 
   4   8   9      129.36      133.23     23.50 o 
  -6   9   9       44.90       16.98      7.27 o 
  -5   9   9       36.00       29.27      6.52 o 
  -4   9   9       43.11       49.20      5.37 o 
  -3   9   9        0.07       -2.67      2.67 o 
  -2   9   9      109.50      123.83      7.31 o 
  -1   9   9       46.59       41.18      5.37 o 
   0   9   9      130.65      138.84     15.91 o 
   1   9   9        2.99       -5.07      9.55 o 
   2   9   9        7.96       17.19     11.24 o 
   3   9   9      155.50      147.63     25.84 o 
  -6  10   9      467.02      510.99     44.77 o 
  -5  10   9       15.92        7.67      5.69 o 
  -4  10   9      118.44      117.36      9.73 o 
  -3  10   9      407.81      425.99     18.16 o 
  -2  10   9        6.14       10.01      4.26 o 
  -1  10   9       50.58       54.51      8.97 o 
   1  10   9        2.07       -5.88      9.62 o 
   2  10   9       47.58       50.81     10.81 o 
  -5  11   9       33.05       65.43     18.58 o 
  -4  11   9      323.65      330.63     25.67 o 
  -3  11   9       45.30       50.54     14.61 o 
  -2  11   9       20.52       34.65      7.66 o 
  -1  11   9       69.78       77.93     18.03 o 
   2  11   9       12.51        8.24      6.96 o 
  -2  12   9        0.33      -10.75     10.75 o 
  -8   0  10      718.18      805.31     55.75 o 
  -7   0  10       13.68       23.73     11.19 o 
  -6   0  10       46.14       61.90     16.26 o 
  -5   0  10      618.70      650.52     49.37 o 
  -4   0  10      130.49      158.22     12.88 o 
  -3   0  10        1.92        6.43      3.60 o 
  -2   0  10       58.18       58.68      8.03 o 
  -1   0  10       94.71       87.49      9.70 o 
   0   0  10       73.09       79.96      9.09 o 
   1   0  10       69.52       57.20      8.25 o 
   2   0  10      153.49      181.22     19.14 o 
   3   0  10      746.52      857.79     41.46 o 
   4   0  10        1.20       -5.40      9.77 o 
  -7   1  10       14.00        2.52      5.27 o 
  -6   1  10        9.41        1.37      6.02 o 
  -5   1  10       12.15       15.34      7.50 o 
  -4   1  10        1.28        2.23      3.77 o 
  -3   1  10        9.06        9.01      2.89 o 
  -2   1  10        0.05        0.36      3.70 o 
  -1   1  10      516.10      509.83     15.89 o 
   0   1  10       75.29       80.91      6.54 o 
   1   1  10      199.13      205.61     10.97 o 
   2   1  10        4.90        2.41      3.58 o 
   3   1  10       44.99       27.57      6.69 o 
   4   1  10       23.17        9.90     12.21 o 
  -6   2  10       73.66       77.95     12.69 o 
  -5   2  10      191.55      219.21     20.85 o 
  -4   2  10      250.44      263.32     14.53 o 
  -3   2  10       14.64       11.29      3.16 o 
  -2   2  10       47.23       47.16      5.13 o 
  -1   2  10       39.19       30.99      5.56 o 
   0   2  10       13.71       10.29      2.81 o 
   1   2  10       44.87       51.74      6.13 o 
   2   2  10        1.17        0.80      3.66 o 
   3   2  10       42.19       56.11      8.70 o 
   4   2  10        1.69        8.31      8.79 o 
  -5   3  10      171.46      178.54     19.44 o 
  -4   3  10        3.62       11.86      4.37 o 
  -3   3  10       98.41       79.53      8.00 o 
  -2   3  10       20.38       25.70      3.88 o 
  -1   3  10      633.00      644.86     17.92 o 
   0   3  10      109.88      110.96      8.86 o 
   1   3  10       82.69       68.50      7.66 o 
   2   3  10       16.13       20.11      5.07 o 
   3   3  10       63.90       61.87     15.83 o 
  -4   4  10      146.00      125.30     21.78 o 
  -3   4  10      126.16      112.55     10.57 o 
  -2   4  10       51.86       44.83      6.86 o 
  -1   4  10        3.48        0.69      5.24 o 
   0   4  10        2.75       -2.81      5.25 o 
   1   4  10        5.00        4.80      3.91 o 
   2   4  10      100.46       86.63      9.34 o 
   3   4  10       13.38       31.99     14.34 o 
  -4   5  10       68.40       80.86     20.68 o 
  -3   5  10       90.77      104.47     12.14 o 
  -2   5  10      139.98      154.83     12.28 o 
  -1   5  10      211.77      234.84     15.06 o 
   0   5  10        4.78       -2.85      4.74 o 
   1   5  10        4.81        0.80      3.72 o 
   2   5  10      133.74      110.08     17.74 o 
   3   5  10        1.07        1.04      5.17 o 
  -3   6  10       33.97       32.28     14.10 o 
  -2   6  10       37.77       35.26      6.48 o 
  -1   6  10       64.91       68.64      8.58 o 
   0   6  10        3.45        1.78      3.47 o 
   1   6  10       38.75       33.30      7.02 o 
   2   6  10       24.63       25.41      8.29 o 
   3   6  10      419.86      507.42     31.75 o 
  -3   7  10      244.77      224.28     30.38 o 
  -2   7  10      161.08      142.99     16.84 o 
  -1   7  10        1.99       -4.14      4.14 o 
   0   7  10       15.40       15.25      5.62 o 
   1   7  10       15.33       27.54     11.51 o 
  -3   8  10      410.39      364.51     26.67 o 
  -2   8  10      292.76      286.53     19.09 o 
  -1   8  10        1.21       -1.20      7.64 o 
   0   8  10        2.87       13.68      8.82 o 
                                                 
